# Supplementary material for: Disproportionate Expression of ATM in Cerebellar Cortex During Human Neurodevelopment
Source: Cerebellum. 2023 Apr 29;23(2):502–11. doi: 10.1007/s12311-023-01560-2 (PMC10951037; doi:10.1007/s12311-023-01560-2)
Supplement: Supplementary file 1 — Supplementary file1 (CSV 172 KB) [file 12311_2023_1560_MOESM1_ESM.csv]

column_num	donor_id	donor_name	age	gender	structure_id	structure_acronym	structure_name
49	12960	H376.IIB.51	12 pcw	F	10656	CB	cerebellum
46	12960	H376.IIB.51	12 pcw	F	10243	STC	posterior (caudal) superior temporal cortex (area 22c)
47	12960	H376.IIB.51	12 pcw	F	10269	V1C	primary visual cortex (striate cortex, area V1/17)
48	12960	H376.IIB.51	12 pcw	F	10236	A1C	primary auditory cortex (core)
50	12960	H376.IIB.51	12 pcw	F	10252	ITC	inferolateral temporal cortex (area TEv, area 20)
51	12960	H376.IIB.51	12 pcw	F	10225	IPC	posteroventral (inferior) parietal cortex
52	12960	H376.IIB.51	12 pcw	F	10209	S1C	primary somatosensory cortex (area S1, areas 3,1,2)
53	12960	H376.IIB.51	12 pcw	F	10391	DTH	dorsal thalamus
54	12960	H376.IIB.51	12 pcw	F	10294	HIP	hippocampus (hippocampal formation)
55	12960	H376.IIB.51	12 pcw	F	10173	DFC	dorsolateral prefrontal cortex
56	12960	H376.IIB.51	12 pcw	F	10194	OFC	orbital frontal cortex
57	12960	H376.IIB.51	12 pcw	F	10163	M1C	primary motor cortex (area M1, area 4)
58	12960	H376.IIB.51	12 pcw	F	10185	VFC	ventrolateral prefrontal cortex
59	12960	H376.IIB.51	12 pcw	F	10361	AMY	amygdaloid complex
60	12960	H376.IIB.51	12 pcw	F	10333	STR	striatum
66	13060	H376.IIB.52	12 pcw	F	10657	CBC	cerebellar cortex
61	13060	H376.IIB.52	12 pcw	F	10361	AMY	amygdaloid complex
62	13060	H376.IIB.52	12 pcw	F	10163	M1C	primary motor cortex (area M1, area 4)
63	13060	H376.IIB.52	12 pcw	F	10252	ITC	inferolateral temporal cortex (area TEv, area 20)
64	13060	H376.IIB.52	12 pcw	F	10185	VFC	ventrolateral prefrontal cortex
65	13060	H376.IIB.52	12 pcw	F	10333	STR	striatum
67	13060	H376.IIB.52	12 pcw	F	10391	DTH	dorsal thalamus
68	13060	H376.IIB.52	12 pcw	F	10173	DFC	dorsolateral prefrontal cortex
69	13060	H376.IIB.52	12 pcw	F	10194	OFC	orbital frontal cortex
70	13060	H376.IIB.52	12 pcw	F	10209	S1C	primary somatosensory cortex (area S1, areas 3,1,2)
71	13060	H376.IIB.52	12 pcw	F	10269	V1C	primary visual cortex (striate cortex, area V1/17)
72	13060	H376.IIB.52	12 pcw	F	10278	MFC	anterior (rostral) cingulate (medial prefrontal) cortex
73	13060	H376.IIB.52	12 pcw	F	10294	HIP	hippocampus (hippocampal formation)
74	13060	H376.IIB.52	12 pcw	F	10225	IPC	posteroventral (inferior) parietal cortex
75	13060	H376.IIB.52	12 pcw	F	10236	A1C	primary auditory cortex (core)
95	12834	H376.IIIA.51	13 pcw	F	10656	CB	cerebellum
90	12834	H376.IIIA.51	13 pcw	F	10333	STR	striatum
91	12834	H376.IIIA.51	13 pcw	F	10209	S1C	primary somatosensory cortex (area S1, areas 3,1,2)
92	12834	H376.IIIA.51	13 pcw	F	10269	V1C	primary visual cortex (striate cortex, area V1/17)
93	12834	H376.IIIA.51	13 pcw	F	10361	AMY	amygdaloid complex
94	12834	H376.IIIA.51	13 pcw	F	10225	IPC	posteroventral (inferior) parietal cortex
96	12834	H376.IIIA.51	13 pcw	F	10173	DFC	dorsolateral prefrontal cortex
97	12834	H376.IIIA.51	13 pcw	F	10194	OFC	orbital frontal cortex
98	12834	H376.IIIA.51	13 pcw	F	10243	STC	posterior (caudal) superior temporal cortex (area 22c)
99	12834	H376.IIIA.51	13 pcw	F	10236	A1C	primary auditory cortex (core)
100	12834	H376.IIIA.51	13 pcw	F	10294	HIP	hippocampus (hippocampal formation)
101	12834	H376.IIIA.51	13 pcw	F	10163	M1C	primary motor cortex (area M1, area 4)
102	12834	H376.IIIA.51	13 pcw	F	10252	ITC	inferolateral temporal cortex (area TEv, area 20)
103	12834	H376.IIIA.51	13 pcw	F	10398	MD	mediodorsal nucleus of thalamus
104	12834	H376.IIIA.51	13 pcw	F	10278	MFC	anterior (rostral) cingulate (medial prefrontal) cortex
105	12834	H376.IIIA.51	13 pcw	F	10185	VFC	ventrolateral prefrontal cortex
108	12888	H376.IIIA.52	13 pcw	M	10656	CB	cerebellum
106	12888	H376.IIIA.52	13 pcw	M	10209	S1C	primary somatosensory cortex (area S1, areas 3,1,2)
107	12888	H376.IIIA.52	13 pcw	M	10173	DFC	dorsolateral prefrontal cortex
109	12888	H376.IIIA.52	13 pcw	M	10361	AMY	amygdaloid complex
110	12888	H376.IIIA.52	13 pcw	M	10252	ITC	inferolateral temporal cortex (area TEv, area 20)
111	12888	H376.IIIA.52	13 pcw	M	10294	HIP	hippocampus (hippocampal formation)
112	12888	H376.IIIA.52	13 pcw	M	10225	IPC	posteroventral (inferior) parietal cortex
113	12888	H376.IIIA.52	13 pcw	M	10236	A1C	primary auditory cortex (core)
114	12888	H376.IIIA.52	13 pcw	M	10185	VFC	ventrolateral prefrontal cortex
115	12888	H376.IIIA.52	13 pcw	M	10333	STR	striatum
116	12888	H376.IIIA.52	13 pcw	M	10194	OFC	orbital frontal cortex
117	12888	H376.IIIA.52	13 pcw	M	10278	MFC	anterior (rostral) cingulate (medial prefrontal) cortex
118	12888	H376.IIIA.52	13 pcw	M	10269	V1C	primary visual cortex (striate cortex, area V1/17)
119	12888	H376.IIIA.52	13 pcw	M	10163	M1C	primary motor cortex (area M1, area 4)
138	12837	H376.IIIB.51	16 pcw	M	10657	CBC	cerebellar cortex
130	12837	H376.IIIB.51	16 pcw	M	10185	VFC	ventrolateral prefrontal cortex
131	12837	H376.IIIB.51	16 pcw	M	10243	STC	posterior (caudal) superior temporal cortex (area 22c)
132	12837	H376.IIIB.51	16 pcw	M	10225	IPC	posteroventral (inferior) parietal cortex
133	12837	H376.IIIB.51	16 pcw	M	10236	A1C	primary auditory cortex (core)
134	12837	H376.IIIB.51	16 pcw	M	10398	MD	mediodorsal nucleus of thalamus
135	12837	H376.IIIB.51	16 pcw	M	10361	AMY	amygdaloid complex
136	12837	H376.IIIB.51	16 pcw	M	10269	V1C	primary visual cortex (striate cortex, area V1/17)
137	12837	H376.IIIB.51	16 pcw	M	10252	ITC	inferolateral temporal cortex (area TEv, area 20)
139	12837	H376.IIIB.51	16 pcw	M	10294	HIP	hippocampus (hippocampal formation)
140	12837	H376.IIIB.51	16 pcw	M	10333	STR	striatum
141	12837	H376.IIIB.51	16 pcw	M	10194	OFC	orbital frontal cortex
142	12837	H376.IIIB.51	16 pcw	M	10173	DFC	dorsolateral prefrontal cortex
143	12837	H376.IIIB.51	16 pcw	M	10163	M1C	primary motor cortex (area M1, area 4)
144	12837	H376.IIIB.51	16 pcw	M	10278	MFC	anterior (rostral) cingulate (medial prefrontal) cortex
145	12837	H376.IIIB.51	16 pcw	M	10209	S1C	primary somatosensory cortex (area S1, areas 3,1,2)
169	12880	H376.IIIB.53	17 pcw	F	10657	CBC	cerebellar cortex
159	12880	H376.IIIB.53	17 pcw	F	10333	STR	striatum
160	12880	H376.IIIB.53	17 pcw	F	10243	STC	posterior (caudal) superior temporal cortex (area 22c)
161	12880	H376.IIIB.53	17 pcw	F	10398	MD	mediodorsal nucleus of thalamus
162	12880	H376.IIIB.53	17 pcw	F	10236	A1C	primary auditory cortex (core)
163	12880	H376.IIIB.53	17 pcw	F	10294	HIP	hippocampus (hippocampal formation)
164	12880	H376.IIIB.53	17 pcw	F	10173	DFC	dorsolateral prefrontal cortex
165	12880	H376.IIIB.53	17 pcw	F	10185	VFC	ventrolateral prefrontal cortex
166	12880	H376.IIIB.53	17 pcw	F	10225	IPC	posteroventral (inferior) parietal cortex
167	12880	H376.IIIB.53	17 pcw	F	10291	M1C-S1C	primary motor-sensory cortex (samples)
168	12880	H376.IIIB.53	17 pcw	F	10269	V1C	primary visual cortex (striate cortex, area V1/17)
170	12880	H376.IIIB.53	17 pcw	F	10194	OFC	orbital frontal cortex
171	12880	H376.IIIB.53	17 pcw	F	10361	AMY	amygdaloid complex
172	12880	H376.IIIB.53	17 pcw	F	10278	MFC	anterior (rostral) cingulate (medial prefrontal) cortex
197	12886	H376.IV.54	21 pcw	M	10657	CBC	cerebellar cortex
186	12886	H376.IV.54	21 pcw	M	10278	MFC	anterior (rostral) cingulate (medial prefrontal) cortex
187	12886	H376.IV.54	21 pcw	M	10163	M1C	primary motor cortex (area M1, area 4)
188	12886	H376.IV.54	21 pcw	M	10333	STR	striatum
189	12886	H376.IV.54	21 pcw	M	10294	HIP	hippocampus (hippocampal formation)
190	12886	H376.IV.54	21 pcw	M	10243	STC	posterior (caudal) superior temporal cortex (area 22c)
191	12886	H376.IV.54	21 pcw	M	10252	ITC	inferolateral temporal cortex (area TEv, area 20)
192	12886	H376.IV.54	21 pcw	M	10361	AMY	amygdaloid complex
193	12886	H376.IV.54	21 pcw	M	10185	VFC	ventrolateral prefrontal cortex
194	12886	H376.IV.54	21 pcw	M	10194	OFC	orbital frontal cortex
195	12886	H376.IV.54	21 pcw	M	10269	V1C	primary visual cortex (striate cortex, area V1/17)
196	12886	H376.IV.54	21 pcw	M	10209	S1C	primary somatosensory cortex (area S1, areas 3,1,2)
198	12886	H376.IV.54	21 pcw	M	10225	IPC	posteroventral (inferior) parietal cortex
199	12886	H376.IV.54	21 pcw	M	10173	DFC	dorsolateral prefrontal cortex
214	12288	H376.IV.50	24 pcw	M	10657	CBC	cerebellar cortex
200	12288	H376.IV.50	24 pcw	M	10294	HIP	hippocampus (hippocampal formation)
201	12288	H376.IV.50	24 pcw	M	10361	AMY	amygdaloid complex
202	12288	H376.IV.50	24 pcw	M	10173	DFC	dorsolateral prefrontal cortex
203	12288	H376.IV.50	24 pcw	M	10209	S1C	primary somatosensory cortex (area S1, areas 3,1,2)
204	12288	H376.IV.50	24 pcw	M	10398	MD	mediodorsal nucleus of thalamus
205	12288	H376.IV.50	24 pcw	M	10333	STR	striatum
206	12288	H376.IV.50	24 pcw	M	10236	A1C	primary auditory cortex (core)
207	12288	H376.IV.50	24 pcw	M	10225	IPC	posteroventral (inferior) parietal cortex
208	12288	H376.IV.50	24 pcw	M	10194	OFC	orbital frontal cortex
209	12288	H376.IV.50	24 pcw	M	10243	STC	posterior (caudal) superior temporal cortex (area 22c)
210	12288	H376.IV.50	24 pcw	M	10252	ITC	inferolateral temporal cortex (area TEv, area 20)
211	12288	H376.IV.50	24 pcw	M	10185	VFC	ventrolateral prefrontal cortex
212	12288	H376.IV.50	24 pcw	M	10163	M1C	primary motor cortex (area M1, area 4)
213	12288	H376.IV.50	24 pcw	M	10278	MFC	anterior (rostral) cingulate (medial prefrontal) cortex
215	12288	H376.IV.50	24 pcw	M	10269	V1C	primary visual cortex (striate cortex, area V1/17)
228	263195015	H376.V.53	37 pcw	M	10657	CBC	cerebellar cortex
222	263195015	H376.V.53	37 pcw	M	10236	A1C	primary auditory cortex (core)
223	263195015	H376.V.53	37 pcw	M	10194	OFC	orbital frontal cortex
224	263195015	H376.V.53	37 pcw	M	10361	AMY	amygdaloid complex
225	263195015	H376.V.53	37 pcw	M	10269	V1C	primary visual cortex (striate cortex, area V1/17)
226	263195015	H376.V.53	37 pcw	M	10278	MFC	anterior (rostral) cingulate (medial prefrontal) cortex
227	263195015	H376.V.53	37 pcw	M	10398	MD	mediodorsal nucleus of thalamus
229	263195015	H376.V.53	37 pcw	M	10333	STR	striatum
230	263195015	H376.V.53	37 pcw	M	10225	IPC	posteroventral (inferior) parietal cortex
231	263195015	H376.V.53	37 pcw	M	10252	ITC	inferolateral temporal cortex (area TEv, area 20)
232	263195015	H376.V.53	37 pcw	M	10209	S1C	primary somatosensory cortex (area S1, areas 3,1,2)
233	263195015	H376.V.53	37 pcw	M	10173	DFC	dorsolateral prefrontal cortex
234	263195015	H376.V.53	37 pcw	M	10243	STC	posterior (caudal) superior temporal cortex (area 22c)
235	263195015	H376.V.53	37 pcw	M	10163	M1C	primary motor cortex (area M1, area 4)
236	263195015	H376.V.53	37 pcw	M	10185	VFC	ventrolateral prefrontal cortex
237	263195015	H376.V.53	37 pcw	M	10294	HIP	hippocampus (hippocampal formation)
241	12296	H376.VI.50	4 mos	M	10657	CBC	cerebellar cortex
238	12296	H376.VI.50	4 mos	M	10243	STC	posterior (caudal) superior temporal cortex (area 22c)
239	12296	H376.VI.50	4 mos	M	10333	STR	striatum
240	12296	H376.VI.50	4 mos	M	10269	V1C	primary visual cortex (striate cortex, area V1/17)
242	12296	H376.VI.50	4 mos	M	10294	HIP	hippocampus (hippocampal formation)
243	12296	H376.VI.50	4 mos	M	10398	MD	mediodorsal nucleus of thalamus
244	12296	H376.VI.50	4 mos	M	10252	ITC	inferolateral temporal cortex (area TEv, area 20)
245	12296	H376.VI.50	4 mos	M	10361	AMY	amygdaloid complex
246	12296	H376.VI.50	4 mos	M	10278	MFC	anterior (rostral) cingulate (medial prefrontal) cortex
268	12890	H376.VI.52	4 mos	M	10657	CBC	cerebellar cortex
255	12890	H376.VI.52	4 mos	M	10163	M1C	primary motor cortex (area M1, area 4)
256	12890	H376.VI.52	4 mos	M	10398	MD	mediodorsal nucleus of thalamus
257	12890	H376.VI.52	4 mos	M	10194	OFC	orbital frontal cortex
258	12890	H376.VI.52	4 mos	M	10333	STR	striatum
259	12890	H376.VI.52	4 mos	M	10243	STC	posterior (caudal) superior temporal cortex (area 22c)
260	12890	H376.VI.52	4 mos	M	10236	A1C	primary auditory cortex (core)
261	12890	H376.VI.52	4 mos	M	10294	HIP	hippocampus (hippocampal formation)
262	12890	H376.VI.52	4 mos	M	10361	AMY	amygdaloid complex
263	12890	H376.VI.52	4 mos	M	10278	MFC	anterior (rostral) cingulate (medial prefrontal) cortex
264	12890	H376.VI.52	4 mos	M	10269	V1C	primary visual cortex (striate cortex, area V1/17)
265	12890	H376.VI.52	4 mos	M	10252	ITC	inferolateral temporal cortex (area TEv, area 20)
266	12890	H376.VI.52	4 mos	M	10209	S1C	primary somatosensory cortex (area S1, areas 3,1,2)
267	12890	H376.VI.52	4 mos	M	10225	IPC	posteroventral (inferior) parietal cortex
269	12890	H376.VI.52	4 mos	M	10173	DFC	dorsolateral prefrontal cortex
270	12890	H376.VI.52	4 mos	M	10185	VFC	ventrolateral prefrontal cortex
277	12977	H376.VII.51	10 mos	M	10657	CBC	cerebellar cortex
271	12977	H376.VII.51	10 mos	M	10209	S1C	primary somatosensory cortex (area S1, areas 3,1,2)
272	12977	H376.VII.51	10 mos	M	10225	IPC	posteroventral (inferior) parietal cortex
273	12977	H376.VII.51	10 mos	M	10243	STC	posterior (caudal) superior temporal cortex (area 22c)
274	12977	H376.VII.51	10 mos	M	10173	DFC	dorsolateral prefrontal cortex
275	12977	H376.VII.51	10 mos	M	10194	OFC	orbital frontal cortex
276	12977	H376.VII.51	10 mos	M	10278	MFC	anterior (rostral) cingulate (medial prefrontal) cortex
278	12977	H376.VII.51	10 mos	M	10252	ITC	inferolateral temporal cortex (area TEv, area 20)
279	12977	H376.VII.51	10 mos	M	10398	MD	mediodorsal nucleus of thalamus
280	12977	H376.VII.51	10 mos	M	10269	V1C	primary visual cortex (striate cortex, area V1/17)
291	12830	H376.VIII.51	1 yrs	F	10657	CBC	cerebellar cortex
281	12830	H376.VIII.51	1 yrs	F	10361	AMY	amygdaloid complex
282	12830	H376.VIII.51	1 yrs	F	10163	M1C	primary motor cortex (area M1, area 4)
283	12830	H376.VIII.51	1 yrs	F	10173	DFC	dorsolateral prefrontal cortex
284	12830	H376.VIII.51	1 yrs	F	10243	STC	posterior (caudal) superior temporal cortex (area 22c)
285	12830	H376.VIII.51	1 yrs	F	10269	V1C	primary visual cortex (striate cortex, area V1/17)
286	12830	H376.VIII.51	1 yrs	F	10278	MFC	anterior (rostral) cingulate (medial prefrontal) cortex
287	12830	H376.VIII.51	1 yrs	F	10194	OFC	orbital frontal cortex
288	12830	H376.VIII.51	1 yrs	F	10252	ITC	inferolateral temporal cortex (area TEv, area 20)
289	12830	H376.VIII.51	1 yrs	F	10209	S1C	primary somatosensory cortex (area S1, areas 3,1,2)
290	12830	H376.VIII.51	1 yrs	F	10185	VFC	ventrolateral prefrontal cortex
292	12830	H376.VIII.51	1 yrs	F	10236	A1C	primary auditory cortex (core)
293	12830	H376.VIII.51	1 yrs	F	10398	MD	mediodorsal nucleus of thalamus
294	12830	H376.VIII.51	1 yrs	F	10294	HIP	hippocampus (hippocampal formation)
295	12830	H376.VIII.51	1 yrs	F	10225	IPC	posteroventral (inferior) parietal cortex
296	12830	H376.VIII.51	1 yrs	F	10333	STR	striatum
304	12979	H376.VIII.53	2 yrs	F	10657	CBC	cerebellar cortex
297	12979	H376.VIII.53	2 yrs	F	10185	VFC	ventrolateral prefrontal cortex
298	12979	H376.VIII.53	2 yrs	F	10225	IPC	posteroventral (inferior) parietal cortex
299	12979	H376.VIII.53	2 yrs	F	10209	S1C	primary somatosensory cortex (area S1, areas 3,1,2)
300	12979	H376.VIII.53	2 yrs	F	10252	ITC	inferolateral temporal cortex (area TEv, area 20)
301	12979	H376.VIII.53	2 yrs	F	10398	MD	mediodorsal nucleus of thalamus
302	12979	H376.VIII.53	2 yrs	F	10173	DFC	dorsolateral prefrontal cortex
303	12979	H376.VIII.53	2 yrs	F	10278	MFC	anterior (rostral) cingulate (medial prefrontal) cortex
305	12979	H376.VIII.53	2 yrs	F	10294	HIP	hippocampus (hippocampal formation)
306	12979	H376.VIII.53	2 yrs	F	10194	OFC	orbital frontal cortex
307	12979	H376.VIII.53	2 yrs	F	10269	V1C	primary visual cortex (striate cortex, area V1/17)
308	12979	H376.VIII.53	2 yrs	F	10243	STC	posterior (caudal) superior temporal cortex (area 22c)
313	12836	H376.VIII.52	3 yrs	F	10657	CBC	cerebellar cortex
309	12836	H376.VIII.52	3 yrs	F	10333	STR	striatum
310	12836	H376.VIII.52	3 yrs	F	10243	STC	posterior (caudal) superior temporal cortex (area 22c)
311	12836	H376.VIII.52	3 yrs	F	10225	IPC	posteroventral (inferior) parietal cortex
312	12836	H376.VIII.52	3 yrs	F	10252	ITC	inferolateral temporal cortex (area TEv, area 20)
314	12836	H376.VIII.52	3 yrs	F	10361	AMY	amygdaloid complex
315	12836	H376.VIII.52	3 yrs	F	10185	VFC	ventrolateral prefrontal cortex
316	12836	H376.VIII.52	3 yrs	F	10163	M1C	primary motor cortex (area M1, area 4)
317	12836	H376.VIII.52	3 yrs	F	10236	A1C	primary auditory cortex (core)
318	12836	H376.VIII.52	3 yrs	F	10398	MD	mediodorsal nucleus of thalamus
319	12836	H376.VIII.52	3 yrs	F	10269	V1C	primary visual cortex (striate cortex, area V1/17)
327	12980	H376.VIII.54	3 yrs	M	10657	CBC	cerebellar cortex
320	12980	H376.VIII.54	3 yrs	M	10194	OFC	orbital frontal cortex
321	12980	H376.VIII.54	3 yrs	M	10278	MFC	anterior (rostral) cingulate (medial prefrontal) cortex
322	12980	H376.VIII.54	3 yrs	M	10163	M1C	primary motor cortex (area M1, area 4)
323	12980	H376.VIII.54	3 yrs	M	10209	S1C	primary somatosensory cortex (area S1, areas 3,1,2)
324	12980	H376.VIII.54	3 yrs	M	10243	STC	posterior (caudal) superior temporal cortex (area 22c)
325	12980	H376.VIII.54	3 yrs	M	10225	IPC	posteroventral (inferior) parietal cortex
326	12980	H376.VIII.54	3 yrs	M	10236	A1C	primary auditory cortex (core)
328	12980	H376.VIII.54	3 yrs	M	10269	V1C	primary visual cortex (striate cortex, area V1/17)
329	12980	H376.VIII.54	3 yrs	M	10361	AMY	amygdaloid complex
330	12980	H376.VIII.54	3 yrs	M	10185	VFC	ventrolateral prefrontal cortex
331	12980	H376.VIII.54	3 yrs	M	10173	DFC	dorsolateral prefrontal cortex
332	12980	H376.VIII.54	3 yrs	M	10294	HIP	hippocampus (hippocampal formation)
333	12980	H376.VIII.54	3 yrs	M	10252	ITC	inferolateral temporal cortex (area TEv, area 20)
339	12298	H376.VIII.50	4 yrs	M	10657	CBC	cerebellar cortex
334	12298	H376.VIII.50	4 yrs	M	10361	AMY	amygdaloid complex
335	12298	H376.VIII.50	4 yrs	M	10333	STR	striatum
336	12298	H376.VIII.50	4 yrs	M	10185	VFC	ventrolateral prefrontal cortex
337	12298	H376.VIII.50	4 yrs	M	10173	DFC	dorsolateral prefrontal cortex
338	12298	H376.VIII.50	4 yrs	M	10243	STC	posterior (caudal) superior temporal cortex (area 22c)
340	12298	H376.VIII.50	4 yrs	M	10398	MD	mediodorsal nucleus of thalamus
351	12841	H376.IX.51	8 yrs	M	10657	CBC	cerebellar cortex
341	12841	H376.IX.51	8 yrs	M	10252	ITC	inferolateral temporal cortex (area TEv, area 20)
342	12841	H376.IX.51	8 yrs	M	10209	S1C	primary somatosensory cortex (area S1, areas 3,1,2)
343	12841	H376.IX.51	8 yrs	M	10225	IPC	posteroventral (inferior) parietal cortex
344	12841	H376.IX.51	8 yrs	M	10269	V1C	primary visual cortex (striate cortex, area V1/17)
345	12841	H376.IX.51	8 yrs	M	10243	STC	posterior (caudal) superior temporal cortex (area 22c)
346	12841	H376.IX.51	8 yrs	M	10398	MD	mediodorsal nucleus of thalamus
347	12841	H376.IX.51	8 yrs	M	10185	VFC	ventrolateral prefrontal cortex
348	12841	H376.IX.51	8 yrs	M	10294	HIP	hippocampus (hippocampal formation)
349	12841	H376.IX.51	8 yrs	M	10361	AMY	amygdaloid complex
350	12841	H376.IX.51	8 yrs	M	10163	M1C	primary motor cortex (area M1, area 4)
352	12841	H376.IX.51	8 yrs	M	10173	DFC	dorsolateral prefrontal cortex
353	12841	H376.IX.51	8 yrs	M	10333	STR	striatum
354	12841	H376.IX.51	8 yrs	M	10236	A1C	primary auditory cortex (core)
355	12841	H376.IX.51	8 yrs	M	10278	MFC	anterior (rostral) cingulate (medial prefrontal) cortex
356	12841	H376.IX.51	8 yrs	M	10194	OFC	orbital frontal cortex
358	12981	H376.IX.52	8 yrs	M	10657	CBC	cerebellar cortex
357	12981	H376.IX.52	8 yrs	M	10278	MFC	anterior (rostral) cingulate (medial prefrontal) cortex
359	12981	H376.IX.52	8 yrs	M	10236	A1C	primary auditory cortex (core)
360	12981	H376.IX.52	8 yrs	M	10185	VFC	ventrolateral prefrontal cortex
361	12981	H376.IX.52	8 yrs	M	10294	HIP	hippocampus (hippocampal formation)
362	12981	H376.IX.52	8 yrs	M	10361	AMY	amygdaloid complex
363	12981	H376.IX.52	8 yrs	M	10269	V1C	primary visual cortex (striate cortex, area V1/17)
364	12981	H376.IX.52	8 yrs	M	10225	IPC	posteroventral (inferior) parietal cortex
365	12981	H376.IX.52	8 yrs	M	10173	DFC	dorsolateral prefrontal cortex
366	12981	H376.IX.52	8 yrs	M	10243	STC	posterior (caudal) superior temporal cortex (area 22c)
367	12981	H376.IX.52	8 yrs	M	10252	ITC	inferolateral temporal cortex (area TEv, area 20)
376	12289	H376.IX.50	11 yrs	F	10657	CBC	cerebellar cortex
368	12289	H376.IX.50	11 yrs	F	10185	VFC	ventrolateral prefrontal cortex
369	12289	H376.IX.50	11 yrs	F	10225	IPC	posteroventral (inferior) parietal cortex
370	12289	H376.IX.50	11 yrs	F	10252	ITC	inferolateral temporal cortex (area TEv, area 20)
371	12289	H376.IX.50	11 yrs	F	10243	STC	posterior (caudal) superior temporal cortex (area 22c)
372	12289	H376.IX.50	11 yrs	F	10209	S1C	primary somatosensory cortex (area S1, areas 3,1,2)
373	12289	H376.IX.50	11 yrs	F	10173	DFC	dorsolateral prefrontal cortex
374	12289	H376.IX.50	11 yrs	F	10361	AMY	amygdaloid complex
375	12289	H376.IX.50	11 yrs	F	10269	V1C	primary visual cortex (striate cortex, area V1/17)
377	12289	H376.IX.50	11 yrs	F	10236	A1C	primary auditory cortex (core)
378	12289	H376.IX.50	11 yrs	F	10294	HIP	hippocampus (hippocampal formation)
379	12289	H376.IX.50	11 yrs	F	10163	M1C	primary motor cortex (area M1, area 4)
380	12289	H376.IX.50	11 yrs	F	10194	OFC	orbital frontal cortex
381	12289	H376.IX.50	11 yrs	F	10278	MFC	anterior (rostral) cingulate (medial prefrontal) cortex
388	12831	H376.X.51	13 yrs	F	10657	CBC	cerebellar cortex
382	12831	H376.X.51	13 yrs	F	10278	MFC	anterior (rostral) cingulate (medial prefrontal) cortex
383	12831	H376.X.51	13 yrs	F	10225	IPC	posteroventral (inferior) parietal cortex
384	12831	H376.X.51	13 yrs	F	10185	VFC	ventrolateral prefrontal cortex
385	12831	H376.X.51	13 yrs	F	10236	A1C	primary auditory cortex (core)
386	12831	H376.X.51	13 yrs	F	10252	ITC	inferolateral temporal cortex (area TEv, area 20)
387	12831	H376.X.51	13 yrs	F	10243	STC	posterior (caudal) superior temporal cortex (area 22c)
389	12831	H376.X.51	13 yrs	F	10269	V1C	primary visual cortex (striate cortex, area V1/17)
390	12831	H376.X.51	13 yrs	F	10209	S1C	primary somatosensory cortex (area S1, areas 3,1,2)
391	12831	H376.X.51	13 yrs	F	10173	DFC	dorsolateral prefrontal cortex
392	12831	H376.X.51	13 yrs	F	10194	OFC	orbital frontal cortex
393	12831	H376.X.51	13 yrs	F	10398	MD	mediodorsal nucleus of thalamus
394	12831	H376.X.51	13 yrs	F	10361	AMY	amygdaloid complex
395	12831	H376.X.51	13 yrs	F	10163	M1C	primary motor cortex (area M1, area 4)
396	12831	H376.X.51	13 yrs	F	10294	HIP	hippocampus (hippocampal formation)
397	12831	H376.X.51	13 yrs	F	10333	STR	striatum
399	12299	H376.X.50	15 yrs	M	10657	CBC	cerebellar cortex
398	12299	H376.X.50	15 yrs	M	10225	IPC	posteroventral (inferior) parietal cortex
400	12299	H376.X.50	15 yrs	M	10243	STC	posterior (caudal) superior temporal cortex (area 22c)
401	12299	H376.X.50	15 yrs	M	10252	ITC	inferolateral temporal cortex (area TEv, area 20)
402	12299	H376.X.50	15 yrs	M	10361	AMY	amygdaloid complex
415	12984	H376.X.53	18 yrs	M	10657	CBC	cerebellar cortex
403	12984	H376.X.53	18 yrs	M	10294	HIP	hippocampus (hippocampal formation)
404	12984	H376.X.53	18 yrs	M	10163	M1C	primary motor cortex (area M1, area 4)
405	12984	H376.X.53	18 yrs	M	10269	V1C	primary visual cortex (striate cortex, area V1/17)
406	12984	H376.X.53	18 yrs	M	10236	A1C	primary auditory cortex (core)
407	12984	H376.X.53	18 yrs	M	10252	ITC	inferolateral temporal cortex (area TEv, area 20)
408	12984	H376.X.53	18 yrs	M	10185	VFC	ventrolateral prefrontal cortex
409	12984	H376.X.53	18 yrs	M	10278	MFC	anterior (rostral) cingulate (medial prefrontal) cortex
410	12984	H376.X.53	18 yrs	M	10243	STC	posterior (caudal) superior temporal cortex (area 22c)
411	12984	H376.X.53	18 yrs	M	10173	DFC	dorsolateral prefrontal cortex
412	12984	H376.X.53	18 yrs	M	10209	S1C	primary somatosensory cortex (area S1, areas 3,1,2)
413	12984	H376.X.53	18 yrs	M	10225	IPC	posteroventral (inferior) parietal cortex
414	12984	H376.X.53	18 yrs	M	10194	OFC	orbital frontal cortex
417	12832	H376.X.52	19 yrs	F	10657	CBC	cerebellar cortex
416	12832	H376.X.52	19 yrs	F	10243	STC	posterior (caudal) superior temporal cortex (area 22c)
418	12832	H376.X.52	19 yrs	F	10173	DFC	dorsolateral prefrontal cortex
419	12832	H376.X.52	19 yrs	F	10361	AMY	amygdaloid complex
420	12832	H376.X.52	19 yrs	F	10194	OFC	orbital frontal cortex
421	12832	H376.X.52	19 yrs	F	10252	ITC	inferolateral temporal cortex (area TEv, area 20)
422	12832	H376.X.52	19 yrs	F	10333	STR	striatum
423	12832	H376.X.52	19 yrs	F	10209	S1C	primary somatosensory cortex (area S1, areas 3,1,2)
424	12832	H376.X.52	19 yrs	F	10163	M1C	primary motor cortex (area M1, area 4)
425	12832	H376.X.52	19 yrs	F	10294	HIP	hippocampus (hippocampal formation)
426	12832	H376.X.52	19 yrs	F	10236	A1C	primary auditory cortex (core)
427	12832	H376.X.52	19 yrs	F	10269	V1C	primary visual cortex (striate cortex, area V1/17)
428	12832	H376.X.52	19 yrs	F	10225	IPC	posteroventral (inferior) parietal cortex
429	12832	H376.X.52	19 yrs	F	10185	VFC	ventrolateral prefrontal cortex
430	12832	H376.X.52	19 yrs	F	10278	MFC	anterior (rostral) cingulate (medial prefrontal) cortex
431	12832	H376.X.52	19 yrs	F	10398	MD	mediodorsal nucleus of thalamus
441	13057	H376.XI.60	21 yrs	F	10657	CBC	cerebellar cortex
432	13057	H376.XI.60	21 yrs	F	10278	MFC	anterior (rostral) cingulate (medial prefrontal) cortex
433	13057	H376.XI.60	21 yrs	F	10163	M1C	primary motor cortex (area M1, area 4)
434	13057	H376.XI.60	21 yrs	F	10236	A1C	primary auditory cortex (core)
435	13057	H376.XI.60	21 yrs	F	10173	DFC	dorsolateral prefrontal cortex
436	13057	H376.XI.60	21 yrs	F	10361	AMY	amygdaloid complex
437	13057	H376.XI.60	21 yrs	F	10398	MD	mediodorsal nucleus of thalamus
438	13057	H376.XI.60	21 yrs	F	10269	V1C	primary visual cortex (striate cortex, area V1/17)
439	13057	H376.XI.60	21 yrs	F	10243	STC	posterior (caudal) superior temporal cortex (area 22c)
440	13057	H376.XI.60	21 yrs	F	10185	VFC	ventrolateral prefrontal cortex
442	13057	H376.XI.60	21 yrs	F	10209	S1C	primary somatosensory cortex (area S1, areas 3,1,2)
443	13057	H376.XI.60	21 yrs	F	10252	ITC	inferolateral temporal cortex (area TEv, area 20)
444	13057	H376.XI.60	21 yrs	F	10225	IPC	posteroventral (inferior) parietal cortex
445	13057	H376.XI.60	21 yrs	F	10294	HIP	hippocampus (hippocampal formation)
446	13057	H376.XI.60	21 yrs	F	10333	STR	striatum
447	13057	H376.XI.60	21 yrs	F	10194	OFC	orbital frontal cortex
457	12300	H376.XI.50	23 yrs	M	10657	CBC	cerebellar cortex
448	12300	H376.XI.50	23 yrs	M	10252	ITC	inferolateral temporal cortex (area TEv, area 20)
449	12300	H376.XI.50	23 yrs	M	10361	AMY	amygdaloid complex
450	12300	H376.XI.50	23 yrs	M	10194	OFC	orbital frontal cortex
451	12300	H376.XI.50	23 yrs	M	10398	MD	mediodorsal nucleus of thalamus
452	12300	H376.XI.50	23 yrs	M	10243	STC	posterior (caudal) superior temporal cortex (area 22c)
453	12300	H376.XI.50	23 yrs	M	10185	VFC	ventrolateral prefrontal cortex
454	12300	H376.XI.50	23 yrs	M	10278	MFC	anterior (rostral) cingulate (medial prefrontal) cortex
455	12300	H376.XI.50	23 yrs	M	10163	M1C	primary motor cortex (area M1, area 4)
456	12300	H376.XI.50	23 yrs	M	10294	HIP	hippocampus (hippocampal formation)
458	12300	H376.XI.50	23 yrs	M	10209	S1C	primary somatosensory cortex (area S1, areas 3,1,2)
459	12300	H376.XI.50	23 yrs	M	10236	A1C	primary auditory cortex (core)
460	12300	H376.XI.50	23 yrs	M	10225	IPC	posteroventral (inferior) parietal cortex
461	12300	H376.XI.50	23 yrs	M	10333	STR	striatum
477	12290	H376.XI.52	30 yrs	F	10657	CBC	cerebellar cortex
462	12290	H376.XI.52	30 yrs	F	10252	ITC	inferolateral temporal cortex (area TEv, area 20)
463	12290	H376.XI.52	30 yrs	F	10333	STR	striatum
464	12290	H376.XI.52	30 yrs	F	10278	MFC	anterior (rostral) cingulate (medial prefrontal) cortex
465	12290	H376.XI.52	30 yrs	F	10194	OFC	orbital frontal cortex
466	12290	H376.XI.52	30 yrs	F	10225	IPC	posteroventral (inferior) parietal cortex
467	12290	H376.XI.52	30 yrs	F	10243	STC	posterior (caudal) superior temporal cortex (area 22c)
468	12290	H376.XI.52	30 yrs	F	10209	S1C	primary somatosensory cortex (area S1, areas 3,1,2)
469	12290	H376.XI.52	30 yrs	F	10398	MD	mediodorsal nucleus of thalamus
470	12290	H376.XI.52	30 yrs	F	10294	HIP	hippocampus (hippocampal formation)
471	12290	H376.XI.52	30 yrs	F	10236	A1C	primary auditory cortex (core)
472	12290	H376.XI.52	30 yrs	F	10269	V1C	primary visual cortex (striate cortex, area V1/17)
473	12290	H376.XI.52	30 yrs	F	10173	DFC	dorsolateral prefrontal cortex
474	12290	H376.XI.52	30 yrs	F	10361	AMY	amygdaloid complex
475	12290	H376.XI.52	30 yrs	F	10163	M1C	primary motor cortex (area M1, area 4)
476	12290	H376.XI.52	30 yrs	F	10185	VFC	ventrolateral prefrontal cortex
489	12302	H376.XI.53	36 yrs	M	10657	CBC	cerebellar cortex
478	12302	H376.XI.53	36 yrs	M	10163	M1C	primary motor cortex (area M1, area 4)
479	12302	H376.XI.53	36 yrs	M	10243	STC	posterior (caudal) superior temporal cortex (area 22c)
480	12302	H376.XI.53	36 yrs	M	10278	MFC	anterior (rostral) cingulate (medial prefrontal) cortex
481	12302	H376.XI.53	36 yrs	M	10252	ITC	inferolateral temporal cortex (area TEv, area 20)
482	12302	H376.XI.53	36 yrs	M	10225	IPC	posteroventral (inferior) parietal cortex
483	12302	H376.XI.53	36 yrs	M	10361	AMY	amygdaloid complex
484	12302	H376.XI.53	36 yrs	M	10194	OFC	orbital frontal cortex
485	12302	H376.XI.53	36 yrs	M	10185	VFC	ventrolateral prefrontal cortex
486	12302	H376.XI.53	36 yrs	M	10173	DFC	dorsolateral prefrontal cortex
487	12302	H376.XI.53	36 yrs	M	10236	A1C	primary auditory cortex (core)
488	12302	H376.XI.53	36 yrs	M	10269	V1C	primary visual cortex (striate cortex, area V1/17)
490	12302	H376.XI.53	36 yrs	M	10209	S1C	primary somatosensory cortex (area S1, areas 3,1,2)
491	12302	H376.XI.53	36 yrs	M	10294	HIP	hippocampus (hippocampal formation)
492	12302	H376.XI.53	36 yrs	M	10333	STR	striatum
493	12302	H376.XI.53	36 yrs	M	10398	MD	mediodorsal nucleus of thalamus
496	12303	H376.XI.54	37 yrs	M	10657	CBC	cerebellar cortex
494	12303	H376.XI.54	37 yrs	M	10209	S1C	primary somatosensory cortex (area S1, areas 3,1,2)
495	12303	H376.XI.54	37 yrs	M	10269	V1C	primary visual cortex (striate cortex, area V1/17)
497	12303	H376.XI.54	37 yrs	M	10294	HIP	hippocampus (hippocampal formation)
498	12303	H376.XI.54	37 yrs	M	10225	IPC	posteroventral (inferior) parietal cortex
499	12303	H376.XI.54	37 yrs	M	10398	MD	mediodorsal nucleus of thalamus
500	12303	H376.XI.54	37 yrs	M	10173	DFC	dorsolateral prefrontal cortex
501	12303	H376.XI.54	37 yrs	M	10185	VFC	ventrolateral prefrontal cortex
502	12303	H376.XI.54	37 yrs	M	10252	ITC	inferolateral temporal cortex (area TEv, area 20)
503	12303	H376.XI.54	37 yrs	M	10236	A1C	primary auditory cortex (core)
504	12303	H376.XI.54	37 yrs	M	10163	M1C	primary motor cortex (area M1, area 4)
505	12303	H376.XI.54	37 yrs	M	10194	OFC	orbital frontal cortex
506	12303	H376.XI.54	37 yrs	M	10333	STR	striatum
507	12303	H376.XI.54	37 yrs	M	10243	STC	posterior (caudal) superior temporal cortex (area 22c)
508	12303	H376.XI.54	37 yrs	M	10361	AMY	amygdaloid complex
509	12303	H376.XI.54	37 yrs	M	10278	MFC	anterior (rostral) cingulate (medial prefrontal) cortex
516	12304	H376.XI.56	40 yrs	F	10657	CBC	cerebellar cortex
510	12304	H376.XI.56	40 yrs	F	10173	DFC	dorsolateral prefrontal cortex
511	12304	H376.XI.56	40 yrs	F	10252	ITC	inferolateral temporal cortex (area TEv, area 20)
512	12304	H376.XI.56	40 yrs	F	10185	VFC	ventrolateral prefrontal cortex
513	12304	H376.XI.56	40 yrs	F	10398	MD	mediodorsal nucleus of thalamus
514	12304	H376.XI.56	40 yrs	F	10361	AMY	amygdaloid complex
515	12304	H376.XI.56	40 yrs	F	10236	A1C	primary auditory cortex (core)
517	12304	H376.XI.56	40 yrs	F	10269	V1C	primary visual cortex (striate cortex, area V1/17)
518	12304	H376.XI.56	40 yrs	F	10194	OFC	orbital frontal cortex
519	12304	H376.XI.56	40 yrs	F	10243	STC	posterior (caudal) superior temporal cortex (area 22c)
520	12304	H376.XI.56	40 yrs	F	10225	IPC	posteroventral (inferior) parietal cortex
521	12304	H376.XI.56	40 yrs	F	10163	M1C	primary motor cortex (area M1, area 4)
522	12304	H376.XI.56	40 yrs	F	10294	HIP	hippocampus (hippocampal formation)
523	12304	H376.XI.56	40 yrs	F	10333	STR	striatum
524	12304	H376.XI.56	40 yrs	F	10209	S1C	primary somatosensory cortex (area S1, areas 3,1,2)
