# Supplementary material for: Disproportionate Expression of ATM in Cerebellar Cortex During Human Neurodevelopment
Source: Cerebellum. 2023 Apr 29;23(2):502–11. doi: 10.1007/s12311-023-01560-2 (PMC10951037; doi:10.1007/s12311-023-01560-2)
Supplement: Supplementary file 2 — Supplementary file2 (CSV 9 KB) [file 12311_2023_1560_MOESM2_ESM.csv]

column_num	donor_id	donor_name	age	gender	structure_id	structure_acronym	structure_name
1	13058	H376.IIA.51	8 pcw	M	10268	Ocx	occipital neocortex
2		H376.IIA.51	8 pcw	M	10291	M1C-S1C	primary motor-sensory cortex (samples)
3		H376.IIA.51	8 pcw	M	10361	AMY	amygdaloid complex
4		H376.IIA.51	8 pcw	M	10550	MGE	medial ganglionic eminence
5		H376.IIA.51	8 pcw	M	10243	STC	posterior (caudal) superior temporal cortex (area 22c)
6		H376.IIA.51	8 pcw	M	10665	URL	upper (rostral) rhombic lip
7		H376.IIA.51	8 pcw	M	10552	CGE	caudal ganglionic eminence
8		H376.IIA.51	8 pcw	M	10391	DTH	dorsal thalamus
9		H376.IIA.51	8 pcw	M	10278	MFC	anterior (rostral) cingulate (medial prefrontal) cortex
10		H376.IIA.51	8 pcw	M	10173	DFC	dorsolateral prefrontal cortex
11		H376.IIA.51	8 pcw	M	10194	OFC	orbital frontal cortex
12		H376.IIA.51	8 pcw	M	10551	LGE	lateral ganglionic eminence
13		H376.IIA.51	8 pcw	M	10252	ITC	inferolateral temporal cortex (area TEv, area 20)
14		H376.IIA.51	8 pcw	M	10294	HIP	hippocampus (hippocampal formation)
15		H376.IIA.51	8 pcw	M	10185	VFC	ventrolateral prefrontal cortex
16		H376.IIA.51	8 pcw	M	10208	PCx	parietal neocortex
17	12833	H376.IIA.50	9 pcw	M	10173	DFC	dorsolateral prefrontal cortex
18		H376.IIA.50	9 pcw	M	10278	MFC	anterior (rostral) cingulate (medial prefrontal) cortex
19		H376.IIA.50	9 pcw	M	10361	AMY	amygdaloid complex
20		H376.IIA.50	9 pcw	M	10391	DTH	dorsal thalamus
21		H376.IIA.50	9 pcw	M	10665	URL	upper (rostral) rhombic lip
22		H376.IIA.50	9 pcw	M	10551	LGE	lateral ganglionic eminence
23		H376.IIA.50	9 pcw	M	10291	M1C-S1C	primary motor-sensory cortex (samples)
24		H376.IIA.50	9 pcw	M	10550	MGE	medial ganglionic eminence
25		H376.IIA.50	9 pcw	M	10235	TCx	temporal neocortex
26		H376.IIA.50	9 pcw	M	10294	HIP	hippocampus (hippocampal formation)
27		H376.IIA.50	9 pcw	M	10268	Ocx	occipital neocortex
28		H376.IIA.50	9 pcw	M	10552	CGE	caudal ganglionic eminence
29		H376.IIA.50	9 pcw	M	10194	OFC	orbital frontal cortex
30		H376.IIA.50	9 pcw	M	10208	PCx	parietal neocortex
31	12835	H376.IIB.50	12 pcw	F	10294	HIP	hippocampus (hippocampal formation)
32		H376.IIB.50	12 pcw	F	10391	DTH	dorsal thalamus
33		H376.IIB.50	12 pcw	F	10361	AMY	amygdaloid complex
34		H376.IIB.50	12 pcw	F	10236	A1C	primary auditory cortex (core)
35		H376.IIB.50	12 pcw	F	10269	V1C	primary visual cortex (striate cortex, area V1/17)
36		H376.IIB.50	12 pcw	F	10278	MFC	anterior (rostral) cingulate (medial prefrontal) cortex
37		H376.IIB.50	12 pcw	F	10333	STR	striatum
38		H376.IIB.50	12 pcw	F	10163	M1C	primary motor cortex (area M1, area 4)
39		H376.IIB.50	12 pcw	F	10173	DFC	dorsolateral prefrontal cortex
40		H376.IIB.50	12 pcw	F	10252	ITC	inferolateral temporal cortex (area TEv, area 20)
41		H376.IIB.50	12 pcw	F	10185	VFC	ventrolateral prefrontal cortex
42		H376.IIB.50	12 pcw	F	10243	STC	posterior (caudal) superior temporal cortex (area 22c)
43		H376.IIB.50	12 pcw	F	10225	IPC	posteroventral (inferior) parietal cortex
44		H376.IIB.50	12 pcw	F	10194	OFC	orbital frontal cortex
45		H376.IIB.50	12 pcw	F	10209	S1C	primary somatosensory cortex (area S1, areas 3,1,2)
76	12820	H376.IIIA.50	13 pcw	M	10333	STR	striatum
77		H376.IIIA.50	13 pcw	M	10163	M1C	primary motor cortex (area M1, area 4)
78		H376.IIIA.50	13 pcw	M	10361	AMY	amygdaloid complex
79		H376.IIIA.50	13 pcw	M	10209	S1C	primary somatosensory cortex (area S1, areas 3,1,2)
80		H376.IIIA.50	13 pcw	M	10269	V1C	primary visual cortex (striate cortex, area V1/17)
81		H376.IIIA.50	13 pcw	M	10236	A1C	primary auditory cortex (core)
82		H376.IIIA.50	13 pcw	M	10294	HIP	hippocampus (hippocampal formation)
83		H376.IIIA.50	13 pcw	M	10185	VFC	ventrolateral prefrontal cortex
84		H376.IIIA.50	13 pcw	M	10278	MFC	anterior (rostral) cingulate (medial prefrontal) cortex
85		H376.IIIA.50	13 pcw	M	10243	STC	posterior (caudal) superior temporal cortex (area 22c)
86		H376.IIIA.50	13 pcw	M	10194	OFC	orbital frontal cortex
87		H376.IIIA.50	13 pcw	M	10225	IPC	posteroventral (inferior) parietal cortex
88		H376.IIIA.50	13 pcw	M	10173	DFC	dorsolateral prefrontal cortex
89		H376.IIIA.50	13 pcw	M	10252	ITC	inferolateral temporal cortex (area TEv, area 20)
120	12287	H376.IIIB.50	16 pcw	M	10185	VFC	ventrolateral prefrontal cortex
121		H376.IIIB.50	16 pcw	M	10194	OFC	orbital frontal cortex
122		H376.IIIB.50	16 pcw	M	10243	STC	posterior (caudal) superior temporal cortex (area 22c)
123		H376.IIIB.50	16 pcw	M	10173	DFC	dorsolateral prefrontal cortex
124		H376.IIIB.50	16 pcw	M	10225	IPC	posteroventral (inferior) parietal cortex
125		H376.IIIB.50	16 pcw	M	10236	A1C	primary auditory cortex (core)
126		H376.IIIB.50	16 pcw	M	10278	MFC	anterior (rostral) cingulate (medial prefrontal) cortex
127		H376.IIIB.50	16 pcw	M	10333	STR	striatum
128		H376.IIIB.50	16 pcw	M	10398	MD	mediodorsal nucleus of thalamus
129		H376.IIIB.50	16 pcw	M	10269	V1C	primary visual cortex (striate cortex, area V1/17)
130		H376.IIIB.51	16 pcw	M	10185	VFC	ventrolateral prefrontal cortex
131		H376.IIIB.51	16 pcw	M	10243	STC	posterior (caudal) superior temporal cortex (area 22c)
132		H376.IIIB.51	16 pcw	M	10225	IPC	posteroventral (inferior) parietal cortex
133		H376.IIIB.51	16 pcw	M	10236	A1C	primary auditory cortex (core)
134		H376.IIIB.51	16 pcw	M	10398	MD	mediodorsal nucleus of thalamus
135		H376.IIIB.51	16 pcw	M	10361	AMY	amygdaloid complex
136		H376.IIIB.51	16 pcw	M	10269	V1C	primary visual cortex (striate cortex, area V1/17)
137		H376.IIIB.51	16 pcw	M	10252	ITC	inferolateral temporal cortex (area TEv, area 20)
138		H376.IIIB.51	16 pcw	M	10657	CBC	cerebellar cortex
139		H376.IIIB.51	16 pcw	M	10294	HIP	hippocampus (hippocampal formation)
140		H376.IIIB.51	16 pcw	M	10333	STR	striatum
141		H376.IIIB.51	16 pcw	M	10194	OFC	orbital frontal cortex
142		H376.IIIB.51	16 pcw	M	10173	DFC	dorsolateral prefrontal cortex
143		H376.IIIB.51	16 pcw	M	10163	M1C	primary motor cortex (area M1, area 4)
144		H376.IIIB.51	16 pcw	M	10278	MFC	anterior (rostral) cingulate (medial prefrontal) cortex
145		H376.IIIB.51	16 pcw	M	10209	S1C	primary somatosensory cortex (area S1, areas 3,1,2)
146	12879	H376.IIIB.52	16 pcw	M	10294	HIP	hippocampus (hippocampal formation)
147		H376.IIIB.52	16 pcw	M	10252	ITC	inferolateral temporal cortex (area TEv, area 20)
148		H376.IIIB.52	16 pcw	M	10173	DFC	dorsolateral prefrontal cortex
149		H376.IIIB.52	16 pcw	M	10225	IPC	posteroventral (inferior) parietal cortex
150		H376.IIIB.52	16 pcw	M	10243	STC	posterior (caudal) superior temporal cortex (area 22c)
151		H376.IIIB.52	16 pcw	M	10269	V1C	primary visual cortex (striate cortex, area V1/17)
152		H376.IIIB.52	16 pcw	M	10398	MD	mediodorsal nucleus of thalamus
153		H376.IIIB.52	16 pcw	M	10333	STR	striatum
154		H376.IIIB.52	16 pcw	M	10291	M1C-S1C	primary motor-sensory cortex (samples)
155		H376.IIIB.52	16 pcw	M	10236	A1C	primary auditory cortex (core)
156		H376.IIIB.52	16 pcw	M	10185	VFC	ventrolateral prefrontal cortex
157		H376.IIIB.52	16 pcw	M	10361	AMY	amygdaloid complex
158		H376.IIIB.52	16 pcw	M	10278	MFC	anterior (rostral) cingulate (medial prefrontal) cortex
173	12885	H376.IV.53	19 pcw	F	10243	STC	posterior (caudal) superior temporal cortex (area 22c)
174		H376.IV.53	19 pcw	F	10225	IPC	posteroventral (inferior) parietal cortex
175		H376.IV.53	19 pcw	F	10291	M1C-S1C	primary motor-sensory cortex (samples)
176		H376.IV.53	19 pcw	F	10278	MFC	anterior (rostral) cingulate (medial prefrontal) cortex
177		H376.IV.53	19 pcw	F	10269	V1C	primary visual cortex (striate cortex, area V1/17)
178		H376.IV.53	19 pcw	F	10294	HIP	hippocampus (hippocampal formation)
179		H376.IV.53	19 pcw	F	10236	A1C	primary auditory cortex (core)
180		H376.IV.53	19 pcw	F	10398	MD	mediodorsal nucleus of thalamus
181		H376.IV.53	19 pcw	F	10185	VFC	ventrolateral prefrontal cortex
182		H376.IV.53	19 pcw	F	10333	STR	striatum
183		H376.IV.53	19 pcw	F	10173	DFC	dorsolateral prefrontal cortex
184	12365	H376.IV.51	21 pcw	F	10657	CBC	cerebellar cortex
185		H376.IV.51	21 pcw	F	10252	ITC	inferolateral temporal cortex (area TEv, area 20)
216	12948	H376.V.51	25 pcw	F	10236	A1C	primary auditory cortex (core)
217	12949	H376.V.52	26 pcw	F	10243	STC	posterior (caudal) superior temporal cortex (area 22c)
218		H376.V.52	26 pcw	F	10269	V1C	primary visual cortex (striate cortex, area V1/17)
219		H376.V.52	26 pcw	F	10173	DFC	dorsolateral prefrontal cortex
220	12295	H376.V.50	35 pcw	F	10657	CBC	cerebellar cortex
221		H376.V.50	35 pcw	F	10185	VFC	ventrolateral prefrontal cortex
247	12889	H376.VI.51	4 mos	M	10163	M1C	primary motor cortex (area M1, area 4)
248		H376.VI.51	4 mos	M	10173	DFC	dorsolateral prefrontal cortex
249		H376.VI.51	4 mos	M	10194	OFC	orbital frontal cortex
250		H376.VI.51	4 mos	M	10236	A1C	primary auditory cortex (core)
251		H376.VI.51	4 mos	M	10243	STC	posterior (caudal) superior temporal cortex (area 22c)
252		H376.VI.51	4 mos	M	10185	VFC	ventrolateral prefrontal cortex
253		H376.VI.51	4 mos	M	10252	ITC	inferolateral temporal cortex (area TEv, area 20)
254		H376.VI.51	4 mos	M	10361	AMY	amygdaloid complex
