# Supplementary material for: Disproportionate Expression of ATM in Cerebellar Cortex During Human Neurodevelopment
Source: Cerebellum. 2023 Apr 29;23(2):502–11. doi: 10.1007/s12311-023-01560-2 (PMC10951037; doi:10.1007/s12311-023-01560-2)
Supplement: Supplementary file 3 — Supplementary file3 (XLSX 14524 KB) [file 12311_2023_1560_MOESM3_ESM.xlsx]

## Sheet: Sheet1
2649		ENSG00000102080	TEX28P2
5558	6805	ENSG00000124333	VAMP7
5559	3556	ENSG00000124334	IL9R
6237	1013624	ENSG00000129816	TTTY1B
6239	30342	ENSG00000129845	TTTY1
6240	110818	ENSG00000129862	VCY
6241	8961	ENSG00000129864	VCY1B
6242	83756	ENSG00000129873	CDY2B
6438	128960	ENSG00000131007	TTTY9B
6439	58098	ENSG00000131009	TTTY9A
6528	58870	ENSG00000131538	TTTY6
6529	134634	ENSG00000131548	TTTY6B
9109	89637	ENSG00000147753	TTTY7
9110	1013628	ENSG00000147761	TTTY7B
9422		ENSG00000150732	RP11-134C1.1
9993	9361	ENSG00000155622	XAGE2B
10205	166339	ENSG00000157358	PRAMEF15
10271	170935	ENSG00000157950	SSX2B
11873	4083	ENSG00000166008	MAGEA9
11875		ENSG00000166013	TRIM80P
12555		ENSG00000168630	RP3-447F3.6
12664	83795	ENSG00000169084	DHRSX
12667	8554	ENSG00000169093	ASMTL
12668	290	ENSG00000169100	SLC25A6
12822		ENSG00000169763	PRYP3
12826	8958	ENSG00000169789	PRY
12827	81449	ENSG00000169800	RBMY1F
12828	135769	ENSG00000169807	PRY2
12829		ENSG00000169811	RBMY1HP
12835		ENSG00000169849	TSPY14P
12905		ENSG00000170152	RP11-374M1.7
13290	1661	ENSG00000171711	DEFB4A
13432		ENSG00000172283	PRYP4
13433	8962	ENSG00000172288	CDY1
13438	125733	ENSG00000172297	GOLGA2P3Y
13456	90092	ENSG00000172352	CDY1B
13833		ENSG00000174196	FAM21D
14323	59954	ENSG00000176679	TGIF2LY
14326	56809	ENSG00000176695	OR4F17
14349	79969	ENSG00000176782	DEFB104A
14353	128680	ENSG00000176797	DEFB103A
14411	169637	ENSG00000177023	DEFB104B
14460	35181	ENSG00000177243	DEFB103B
14461	1021050	ENSG00000177257	DEFB4B
14561	26429	ENSG00000177693	OR4F4
14731	8173	ENSG00000178605	GTPBP6
15424	94906	ENSG00000182162	P2RY8
15448		ENSG00000182242	TEX28P1
15471	124085	ENSG00000182330	PRAMEF8
15487	34633	ENSG00000182378	PLCXD1
15496	9290	ENSG00000182415	CDY2A
15506		ENSG00000182484	WASH6P
15579	125709	ENSG00000182776	RP11-114H20.1
15736	58871	ENSG00000183385	TTTY8
15754	165855	ENSG00000183461	XAGE1C
15823	89617	ENSG00000183678	CTAG1A
15848	8960	ENSG00000183753	BPY2
15864	135774	ENSG00000183795	BPY2B
15918	1474	ENSG00000184033	CTAG1B
16198	57109	ENSG00000185097	OR4F16
16227		ENSG00000185203	WASIR1
16253	3538	ENSG00000185291	IL3RA
16352	1013626	ENSG00000185700	TTTY8B
16365	9361	ENSG00000185751	XAGE2
16402	135775	ENSG00000185894	BPY2C
16426	6437	ENSG00000185960	SHOX
16506		ENSG00000186223	RP11-437G21.3
16593	89499	ENSG00000186562	DEFB105A
16597	89501	ENSG00000186572	DEFB107A
16600	89500	ENSG00000186579	DEFB106A
16604	169712	ENSG00000186599	DEFB105B
16717	169741	ENSG00000187082	DEFB106B
16748	36332	ENSG00000187191	DAZ3
16754	110635	ENSG00000187238	LCE3B
16829		ENSG00000187657	TSPY13P
16965	1605	ENSG00000188120	DAZ1
17101		ENSG00000188656	TSPY7P
17230	128580	ENSG00000189090	FAM25B
17419		ENSG00000196325	AC007742.6
17475	435	ENSG00000196433	ASMT
17531	169896	ENSG00000196589	AC010606.1
17836		ENSG00000197476	AC034105.1
17993	128584	ENSG00000197910	FAM25G
18012		ENSG00000197955	AC009947.4
18020	8175	ENSG00000197976	AKAP17A
18031		ENSG00000197995	XKRY2
18039	29747	ENSG00000198021	SPANXA1
18080	169815	ENSG00000198129	DEFB107B
18093	150472	ENSG00000198161	PPIAL4C
18114	1427	ENSG00000198223	CSF2RA
18139	142318	ENSG00000198307	H2AFB2
18178		ENSG00000198434	AF241725.1
18256		ENSG00000198658	FAM108A3P
18274		ENSG00000198695	MT-ND6
18280		ENSG00000198712	MT-CO2
18288		ENSG00000198727	MT-CYB
18310		ENSG00000198763	MT-ND2
18318		ENSG00000198786	MT-ND5
18330		ENSG00000198804	MT-CO1
18352		ENSG00000198840	MT-ND3
18380		ENSG00000198886	MT-ND4
18382		ENSG00000198888	MT-ND1
18388		ENSG00000198899	MT-ATP6
18412		ENSG00000198938	MT-CO3
18416	166145	ENSG00000198946	SSX4B
18439		ENSG00000198987	MIR16-2
18498	128143	ENSG00000199153	MIR30D
18507	128145	ENSG00000199177	MIR31
18522		ENSG00000199219	U6
18523		ENSG00000199220	Y_RNA
18528		ENSG00000199231	snoU2_19
18529		ENSG00000199235	U6
18532		ENSG00000199241	Y_RNA
18548		ENSG00000199285	Y_RNA
18550		ENSG00000199287	Y_RNA
18555		ENSG00000199295	U6
18564		ENSG00000199315	5S_rRNA
18574	1017111	ENSG00000199334	RN5S11
18576	1017103	ENSG00000199337	RN5S3
18581	1017101	ENSG00000199352	RN5S1
18602	1017105	ENSG00000199396	RN5S5
18617		ENSG00000199432	Y_RNA
18624		ENSG00000199446	U6
18626		ENSG00000199450	5S_rRNA
18642		ENSG00000199474	SNORA27
18689		ENSG00000199577	U6
18697		ENSG00000199595	Y_RNA
18711		ENSG00000199634	U4
18716		ENSG00000199641	Y_RNA
18743		ENSG00000199702	U6
18770		ENSG00000199765	U6
18775		ENSG00000199780	Y_RNA
18797		ENSG00000199812	U6
18808		ENSG00000199840	Y_RNA
18818		ENSG00000199859	U6
18823		ENSG00000199870	Y_RNA
18834		ENSG00000199885	U6
18840		ENSG00000199895	Y_RNA
18847	1017110	ENSG00000199910	RN5S10
18848		ENSG00000199911	Y_RNA
18849		ENSG00000199912	Y_RNA
18850		ENSG00000199913	Y_RNA
18866		ENSG00000199949	Y_RNA
18899		ENSG00000200037	RN5S32
18904		ENSG00000200048	U6
18907		ENSG00000200052	Y_RNA
18908		ENSG00000200057	7SK
18935		ENSG00000200108	U6
18946		ENSG00000200132	U6
18949		ENSG00000200139	U6
18957		ENSG00000200154	SNORD103A
18960		ENSG00000200162	Y_RNA
18982		ENSG00000200206	SNORD74
18983		ENSG00000200208	Y_RNA
18989		ENSG00000200217	U6
19016		ENSG00000200262	Y_RNA
19017	157128915	ENSG00000200267	RNU6-66
19041		ENSG00000200310	5S_rRNA
19054		ENSG00000200336	5S_rRNA
19057	1017108	ENSG00000200343	RN5S8
19071	1017117	ENSG00000200370	RN5S17
19077	1017104	ENSG00000200381	RN5S4
19083		ENSG00000200393	U6
19096		ENSG00000200422	SNORD45
19097		ENSG00000200424	U6
19123		ENSG00000200484	U6
19128		ENSG00000200492	U3
19156		ENSG00000200553	Y_RNA
19164		ENSG00000200566	RNU5F-7P
19170		ENSG00000200587	5S_rRNA
19176		ENSG00000200601	RN5S50
19177		ENSG00000200605	Y_RNA
19178		ENSG00000200606	Y_RNA
19189	1017106	ENSG00000200624	RN5S6
19194		ENSG00000200635	Y_RNA
19230		ENSG00000200709	RN5S27
19233		ENSG00000200713	U6
19237		ENSG00000200720	U6
19269		ENSG00000200790	U6
19271		ENSG00000200794	7SK
19283		ENSG00000200817	U6
19285		ENSG00000200822	Y_RNA
19300		ENSG00000200849	Y_RNA
19327		ENSG00000200898	U6
19337		ENSG00000200935	U6
19345		ENSG00000200963	U6
19350		ENSG00000200975	U1
19356		ENSG00000200986	U6
19371		ENSG00000201015	U6
19372		ENSG00000201016	U6
19374		ENSG00000201023	Y_RNA
19376		ENSG00000201026	Y_RNA
19380		ENSG00000201032	U6
19386		ENSG00000201042	SNORA38
19398		ENSG00000201075	Y_RNA
19403		ENSG00000201084	Y_RNA
19414		ENSG00000201105	U1
19427		ENSG00000201138	Y_RNA
19441		ENSG00000201165	U6
19449		ENSG00000201183	U1
19453		ENSG00000201196	Y_RNA
19457		ENSG00000201204	Y_RNA
19464		ENSG00000201218	Y_RNA
19473		ENSG00000201241	U6
19474		ENSG00000201242	RNY1P1
19479		ENSG00000201255	U6
19480		ENSG00000201260	U6
19489		ENSG00000201282	Y_RNA
19490		ENSG00000201283	U6
19491		ENSG00000201285	5S_rRNA
19498		ENSG00000201296	U4
19528		ENSG00000201351	Y_RNA
19565		ENSG00000201421	Y_RNA
19581		ENSG00000201447	5S_rRNA
19585		ENSG00000201452	U6
19594		ENSG00000201474	U6
19649		ENSG00000201584	Y_RNA
19651	1017102	ENSG00000201588	RN5S2
19656		ENSG00000201596	Y_RNA
19661		ENSG00000201604	U6
19675		ENSG00000201624	Y_RNA
19678		ENSG00000201633	Y_RNA
19687		ENSG00000201648	U4
19714		ENSG00000201695	5S_rRNA
19725		ENSG00000201715	7SK
19737	157128873	ENSG00000201744	U6
19751		ENSG00000201774	Y_RNA
19760		ENSG00000201789	U6
19763		ENSG00000201792	U6
19766		ENSG00000201796	U6
19786		ENSG00000201826	U6
19800		ENSG00000201860	Y_RNA
19802		ENSG00000201862	Y_RNA
19824		ENSG00000201910	U1
19828		ENSG00000201919	U6
19832	1017115	ENSG00000201925	RN5S15
19846		ENSG00000201959	Y_RNA
19854		ENSG00000201980	SNORA62
19881		ENSG00000202039	U6
19894		ENSG00000202060	5S_rRNA
19896		ENSG00000202064	RNU1-12P
19898		ENSG00000202069	U4
19909		ENSG00000202092	5S_rRNA
19916		ENSG00000202107	SNORD103B
19943		ENSG00000202178	Y_RNA
19945		ENSG00000202182	Y_RNA
19946		ENSG00000202183	SNORA4
19958		ENSG00000202200	Y_RNA
19960		ENSG00000202206	U6
19978		ENSG00000202245	U6
19984		ENSG00000202254	Y_RNA
19986	1017116	ENSG00000202257	RN5S16
20003		ENSG00000202285	U6
20010		ENSG00000202304	U6
20012		ENSG00000202308	U6
20022		ENSG00000202329	U6
20035		ENSG00000202350	U6
20045		ENSG00000202368	Y_RNA
20048		ENSG00000202377	SNORA25
20054		ENSG00000202386	5S_rRNA
20065		ENSG00000202407	Y_RNA
20067		ENSG00000202410	Y_RNA
20082		ENSG00000202438	Y_RNA
20102		ENSG00000202485	U6
20105		ENSG00000202491	U6
20119	1017107	ENSG00000202521	RN5S7
20122	1017113	ENSG00000202526	RN5S13
20176		ENSG00000203372	RP11-101E5.1
20212		ENSG00000203436	AC109925.1
20359		ENSG00000203835	FAM108A2
20454	1014701	ENSG00000204119	AL353999.2
20555	165446	ENSG00000204379	XAGE1A
20558	165485	ENSG00000204382	XAGE1B
20604	124087	ENSG00000204479	PRAMEF17
20608	172152	ENSG00000204485	XX-FW84067D5.1
20609	124084	ENSG00000204486	PRAMEF21
20614	110041	ENSG00000204501	PRAMEF9
20615	110039	ENSG00000204502	PRAMEF5
20616	125829	ENSG00000204503	PRAMEF3
20617		ENSG00000204505	RP13-221M14.1
20643		ENSG00000204555	RP4-610C12.2
20715		ENSG00000204699	UBTFL3
20739		ENSG00000204776	RP11-460E7.1
20751		ENSG00000204801	RP11-96J15.2
20763	1013569	ENSG00000204828	FOXD4L2
20795	171759	ENSG00000204918	PRR20B
20796	78877	ENSG00000204919	PRR20A
21035	158748	ENSG00000205718	MBD3L4
21043	40742	ENSG00000205755	CRLF2
21096	36412	ENSG00000205916	DAZ4
21103		ENSG00000205936	PPP1R12BP2
21106	36333	ENSG00000205944	DAZ2
21124	1655	ENSG00000206047	DEFA1
21208	26612	ENSG00000206588	RNU1-8
21214	26611	ENSG00000206596	RNU1-7
21231		ENSG00000206614	U6
21233		ENSG00000206616	U6
21235		ENSG00000206618	U6
21254		ENSG00000206641	U6
21274		ENSG00000206671	U6
21280		ENSG00000206677	Y_RNA
21288		ENSG00000206686	U6
21294		ENSG00000206694	U1
21297		ENSG00000206697	RNY1P8
21306		ENSG00000206706	Y_RNA
21310		ENSG00000206711	Y_RNA
21318		ENSG00000206719	Y_RNA
21358		ENSG00000206767	U6
21361		ENSG00000206770	Y_RNA
21376	157128929	ENSG00000206787	RNU6-76
21377		ENSG00000206788	U6
21379		ENSG00000206791	U1
21383		ENSG00000206796	U6
21386		ENSG00000206800	RNY3P7
21387		ENSG00000206801	U6
21390		ENSG00000206804	U6
21419		ENSG00000206840	Y_RNA
21428		ENSG00000206849	SNORA18
21429		ENSG00000206850	Y_RNA
21444		ENSG00000206867	U6
21447		ENSG00000206871	U6
21468		ENSG00000206900	U6
21472		ENSG00000206905	Y_RNA
21492		ENSG00000206927	Y_RNA
21504		ENSG00000206946	U6
21526		ENSG00000206972	U6
21535		ENSG00000206981	U6
21609		ENSG00000207075	Y_RNA
21616		ENSG00000207084	SNORA72
21626		ENSG00000207095	U6
21636		ENSG00000207108	Y_RNA
21656		ENSG00000207132	Y_RNA
21671		ENSG00000207149	U6
21686		ENSG00000207164	Y_RNA
21709		ENSG00000207188	U6
21711		ENSG00000207190	U6
21730		ENSG00000207209	Y_RNA
21734		ENSG00000207214	U6
21735		ENSG00000207215	U3
21737		ENSG00000207218	Y_RNA
21738		ENSG00000207220	U1
21740		ENSG00000207222	U6
21764		ENSG00000207257	U6
21768		ENSG00000207261	U6
21790		ENSG00000207287	U6
21791		ENSG00000207289	U6
21796		ENSG00000207294	Y_RNA
21893		ENSG00000207411	Y_RNA
21899	26610	ENSG00000207418	RNU1-9
21914		ENSG00000207435	U6
21917		ENSG00000207439	Y_RNA
21939		ENSG00000207462	U6
21950		ENSG00000207476	U6
21956		ENSG00000207486	U6
21961		ENSG00000207492	U6
21977		ENSG00000207511	U6
21979	26615	ENSG00000207513	RNU1-3
21980		ENSG00000207514	U6
21994	1012772	ENSG00000207553	MIR518C
21996	1012759	ENSG00000207555	MIR520F
22008		ENSG00000207571	MIR615
22016	1012763	ENSG00000207580	MIR526B
22049	1012757	ENSG00000207616	MIR515-1
22056		ENSG00000207623	MIR205
22067	1012789	ENSG00000207634	MIR521-1
22076	1012754	ENSG00000207644	MIR512-2
22092	128069	ENSG00000207691	MIR183
22107	1012767	ENSG00000207706	MIR518F
22109	128043	ENSG00000207708	MIR141
22112	1012765	ENSG00000207711	MIR525
22135	1012774	ENSG00000207734	MIR517A
22175	128012	ENSG00000207777	MIR10A
22176	128016	ENSG00000207778	MIR122
22214	128008	ENSG00000207818	MIR105-2
22235	1012788	ENSG00000207861	MIR520H
22240	1012812	ENSG00000207866	MIR514-2
22241	1012813	ENSG00000207867	MIR514-3
22247	1013187	ENSG00000207874	MIR610
22265		ENSG00000207937	MIR511-1
22266		ENSG00000207938	MIR511-2
22318	128068	ENSG00000207990	MIR182
22333		ENSG00000208007	MIR502
22370		ENSG00000209082	J01415.1
22379		ENSG00000210049	J01415.2
22380		ENSG00000210077	J01415.3
22381		ENSG00000210082	J01415.4
22382		ENSG00000210100	J01415.5
22383		ENSG00000210107	J01415.6
22384		ENSG00000210112	J01415.7
22385		ENSG00000210117	J01415.8
22386		ENSG00000210127	J01415.9
22387		ENSG00000210135	J01415.10
22388		ENSG00000210140	J01415.11
22389		ENSG00000210144	J01415.12
22390		ENSG00000210151	J01415.13
22391		ENSG00000210154	J01415.14
22392		ENSG00000210156	J01415.15
22393		ENSG00000210164	J01415.16
22394		ENSG00000210174	J01415.17
22395		ENSG00000210176	J01415.18
22397		ENSG00000210184	J01415.19
22398		ENSG00000210191	J01415.20
22399		ENSG00000210194	J01415.21
22400		ENSG00000210195	J01415.22
22401		ENSG00000210196	J01415.23
22417		ENSG00000211459	J01415.24
22428		ENSG00000211510	AL590726.1
22453		ENSG00000211554	AC096645.1
22454		ENSG00000211556	AL157702.1
22455		ENSG00000211558	AL672032.1
22485		ENSG00000211619	IGKV2-40
22486		ENSG00000211623	IGKV2D-26
22538		ENSG00000211684	IGLJ7
22640		ENSG00000211832	TRAJ59
22692		ENSG00000211884	TRAJ5
22709		ENSG00000211907	IGHD1-26
22713		ENSG00000211914	IGHD6-19
22714		ENSG00000211915	IGHD5-18
22716		ENSG00000211918	IGHD2-15
22721		ENSG00000211925	IGHD2-8
22722		ENSG00000211928	IGHD5-5
22723		ENSG00000211930	IGHD3-3
22764		ENSG00000211983	AL138919.1
22779		ENSG00000212025	AC011748.1
22782		ENSG00000212029	AC079595.1
22785		ENSG00000212032	AC007486.1
22787		ENSG00000212036	AC016575.1
22788		ENSG00000212037	AL049831.1
22792		ENSG00000212044	MIR548U
22796		ENSG00000212053	MIR548U
22798		ENSG00000212055	AC122136.1
22813		ENSG00000212082	AC010368.1
22816		ENSG00000212086	AL390119.1
22822		ENSG00000212098	AL390966.1
22823		ENSG00000212099	AL035467.1
22839		ENSG00000212134	SNORA40
22859		ENSG00000212167	U6
22874		ENSG00000212191	SNORD65
22885		ENSG00000212216	U6
22892		ENSG00000212230	U6
22903		ENSG00000212251	5S_rRNA
22914		ENSG00000212273	SNORA40
22917		ENSG00000212278	SNORD81
22920		ENSG00000212282	U6
22937		ENSG00000212308	RN5S23
22940		ENSG00000212314	U6
22962		ENSG00000212358	U6
22972		ENSG00000212373	5S_rRNA
22988		ENSG00000212395	SNORA67
22999		ENSG00000212414	SNORD77
23013		ENSG00000212441	U6
23019		ENSG00000212448	Y_RNA
23032		ENSG00000212466	U6
23036		ENSG00000212475	U6
23054		ENSG00000212516	U6
23065		ENSG00000212532	SNORD66
23078		ENSG00000212550	U1
23087		ENSG00000212561	U6
23100		ENSG00000212584	U6
23119		ENSG00000212610	U3
23120		ENSG00000212611	SNORD30
23121		ENSG00000212612	U6
23125		ENSG00000212623	U6
23158		ENSG00000212855	TTTY2
23159		ENSG00000212856	TTTY2B
23164		ENSG00000212907	MT-ND4L
23273		ENSG00000213147	XXyac-YRM2136_A.1
23358		ENSG00000213285	AC138031.1
23394		ENSG00000213356	AC018696.2
23569		ENSG00000213686	RP11-508M1.9
23644		ENSG00000213825	AL590812.1
24029	9065	ENSG00000214717	ZBED1
24144		ENSG00000214986	FAM25D
24162		ENSG00000215020	AL591684.1
24203		ENSG00000215112	FAM74A7
24308		ENSG00000215371	DEFB108P2
24331		ENSG00000215430	OR7E156P
24365		ENSG00000215507	RBMY2DP
24373		ENSG00000215537	ZNF736P11Y
24374		ENSG00000215540	AC009947.3
24384	58097	ENSG00000215560	TTTY5
24397		ENSG00000215601	TSPY24P
24398		ENSG00000215603	ZNF92P1Y
24445		ENSG00000215859	RP6-74O6.2
24478		ENSG00000215922	AC092965.1
24490		ENSG00000215942	AC009226.1
24503		ENSG00000215964	AC055813.1
24509		ENSG00000215977	AC130365.1
24512		ENSG00000215984	AC110769.1
24519	1013720	ENSG00000216001	MIR450B
24529		ENSG00000216020	AC026320.1
24531		ENSG00000216027	AC095061.1
24536		ENSG00000216037	AL356479.1
24539		ENSG00000216047	AL135784.1
24550		ENSG00000216072	AL589736.1
24553		ENSG00000216076	AC002066.1
24558		ENSG00000216085	AC005048.1
24572		ENSG00000216112	AC092675.1
24578		ENSG00000216123	AC012119.1
24605		ENSG00000216190	AC006559.1
24609		ENSG00000216194	AC130360.1
24673		ENSG00000216777	PRRC2CP1
24681		ENSG00000216824	ZNF736P10Y
24720		ENSG00000217089	RP11-536L15.1
24743		ENSG00000217268	RP11-374N7.1
24814		ENSG00000217874	RP1-191N21.4
25070		ENSG00000219814	XX-C2158C6.2
25078		ENSG00000219926	RP11-394A14.2
25091		ENSG00000220030	RP1-91N13.1
25103		ENSG00000220139	RP3-354N19.1
25112		ENSG00000220212	RP1-24O22.1
25174		ENSG00000220733	RP11-331O9.5
25207		ENSG00000220978	MIR1302-11
25209		ENSG00000220982	AC009784.1
25211		ENSG00000220985	AC092966.1
25220		ENSG00000220996	AC034236.1
25224		ENSG00000221000	AC116165.1
25225		ENSG00000221002	AC022120.1
25230		ENSG00000221008	AC136698.1
25231		ENSG00000221010	AL008708.1
25232		ENSG00000221011	AC079804.1
25238		ENSG00000221020	AC107993.1
25242		ENSG00000221026	AL592063.1
25245		ENSG00000221029	AC016194.1
25252		ENSG00000221037	AC090099.1
25256		ENSG00000221041	AL365214.1
25262		ENSG00000221050	AC091304.1
25278		ENSG00000221072	AC124853.1
25281		ENSG00000221075	AC119751.1
25288		ENSG00000221084	AP000547.1
25307		ENSG00000221108	AL845259.1
25308		ENSG00000221110	AL449083.1
25311		ENSG00000221113	AC104133.1
25316		ENSG00000221119	AC137056.1
25320		ENSG00000221123	AC104417.1
25324		ENSG00000221130	AP001482.1
25330		ENSG00000221136	AC131094.1
25340	1023841	ENSG00000221147	MIR1270-1
25360		ENSG00000221177	AC126339.1
25370	1023289	ENSG00000221187	MIR548M
25371		ENSG00000221189	AC108211.1
25377		ENSG00000221195	AC026711.1
25384		ENSG00000221204	AC106795.1
25388		ENSG00000221212	AC119751.3
25405		ENSG00000221235	AC110813.1
25407		ENSG00000221237	AC106736.1
25408	1023073	ENSG00000221238	MIR1285-2
25417		ENSG00000221249	AC004980.1
25421		ENSG00000221254	AL163952.2
25423		ENSG00000221256	AC119751.4
25430		ENSG00000221263	MIR548P
25452	1023648	ENSG00000221292	MIR1302-9
25461		ENSG00000221302	AC018628.1
25468		ENSG00000221311	MIR1302-11
25469		ENSG00000221312	AL109922.1
25478		ENSG00000221321	AC016764.1
25484		ENSG00000221327	AC141273.1
25485		ENSG00000221328	AL117333.1
25490		ENSG00000221334	AC119751.5
25492		ENSG00000221336	AL356137.1
25499		ENSG00000221346	AL356458.1
25501		ENSG00000221348	MIR548F5
25503		ENSG00000221351	AC068570.1
25505		ENSG00000221354	AC131280.1
25518		ENSG00000221373	AC010297.1
25519		ENSG00000221374	AC007242.1
25522		ENSG00000221377	AC073255.1
25527		ENSG00000221382	AC096971.1
25533		ENSG00000221388	AC093865.1
25538	1022963	ENSG00000221393	MIR1302-6
25540		ENSG00000221395	AC099506.1
25549		ENSG00000221405	AC123768.2
25551		ENSG00000221407	U85056.1
25558		ENSG00000221416	AL133232.1
25560		ENSG00000221418	AC003968.1
25564		ENSG00000221422	AC127894.1
25567		ENSG00000221425	AL157904.1
25577		ENSG00000221437	AC068058.1
25578		ENSG00000221438	AC114877.1
25601		ENSG00000221463	MIR1277
25604	157125145	ENSG00000221466	MIR548AJ2
25611		ENSG00000221474	AC068754.1
25612		ENSG00000221475	SNORA11D
25617		ENSG00000221481	AC002331.1
25644		ENSG00000221515	AC007333.1
25653		ENSG00000221524	AC074391.1
25657		ENSG00000221528	AC016597.1
25658		ENSG00000221529	AC105227.1
25667		ENSG00000221538	AL365361.1
25675	1023024	ENSG00000221548	MIR1283-2
25697		ENSG00000221576	AC092621.1
25702		ENSG00000221583	U6atac
25709		ENSG00000221593	AC026150.3
25727	1023386	ENSG00000221616	MIR548H4
25729		ENSG00000221618	AC093817.1
25735		ENSG00000221629	AL162614.1
25748		ENSG00000221649	MIR1233-1
25750		ENSG00000221653	AC007131.1
25755		ENSG00000221659	AC104441.1
25757	1023651	ENSG00000221661	MIR1302-2
25773		ENSG00000221683	AC104837.1
25777		ENSG00000221687	AC131384.1
25788		ENSG00000221701	AC005284.1
25792		ENSG00000221705	SNORA11E
25793		ENSG00000221706	AC090573.1
25810		ENSG00000221729	AL590285.1
25812		ENSG00000221731	AC091321.1
25823		ENSG00000221744	AL512635.1
25838		ENSG00000221762	AC092786.1
25840		ENSG00000221764	AC107068.1
25846		ENSG00000221772	AL353141.1
25869		ENSG00000221804	AC021749.1
25871		ENSG00000221807	AC097380.1
25986		ENSG00000222064	AC108137.1
25991		ENSG00000222070	AC010150.1
26007		ENSG00000222100	5S_rRNA
26016		ENSG00000222114	U6
26017		ENSG00000222117	AL391867.1
26031		ENSG00000222152	U6
26035		ENSG00000222161	Z97356.1
26041		ENSG00000222170	U6
26054		ENSG00000222205	5S_rRNA
26065		ENSG00000222225	U6
26068		ENSG00000222231	U2
26076	1022949	ENSG00000222246	MIR1471
26109		ENSG00000222312	5S_rRNA
26119		ENSG00000222329	U6
26120		ENSG00000222331	AC104434.1
26138		ENSG00000222359	U6
26156		ENSG00000222394	Y_RNA
26163		ENSG00000222406	5S_rRNA
26165		ENSG00000222408	AL160279.1
26190		ENSG00000222449	U6
26198		ENSG00000222463	AP005138.1
26210		ENSG00000222490	U6
26247		ENSG00000222570	AF216667.1
26263		ENSG00000222598	U2
26265		ENSG00000222602	AL136160.1
26268		ENSG00000222608	5S_rRNA
26278		ENSG00000222623	U6
26295		ENSG00000222652	U6
26301		ENSG00000222667	U6
26307		ENSG00000222683	AC093004.1
26316		ENSG00000222698	Y_RNA
26324		ENSG00000222717	AC016553.1
26346		ENSG00000222761	U6
26363		ENSG00000222792	U6
26364		ENSG00000222795	U4
26378		ENSG00000222835	RN5S100
26384		ENSG00000222851	AP000539.1
26386		ENSG00000222854	RN5S59
26404		ENSG00000222895	U6
26406		ENSG00000222899	AL110292.1
26407		ENSG00000222909	U6
26424		ENSG00000222945	AC114954.1
26441		ENSG00000222978	Y_RNA
26444		ENSG00000222983	RN5S127
26458		ENSG00000223009	AL138930.1
26466		ENSG00000223024	RNU6-55
26472		ENSG00000223037	U6
26478		ENSG00000223047	U6
26482		ENSG00000223059	AL354896.1
26501		ENSG00000223101	AP002364.1
26504		ENSG00000223111	SNORA74
26506		ENSG00000223116	AL157931.1
26511		ENSG00000223123	AC010546.1
26528		ENSG00000223164	AL445384.1
26537		ENSG00000223182	SNORA74
26543		ENSG00000223192	Y_RNA
26551		ENSG00000223208	U6
26566		ENSG00000223243	MIR548AK
26574		ENSG00000223256	U6
26580		ENSG00000223265	U6
26584		ENSG00000223274	5S_rRNA
26598		ENSG00000223297	AC116154.1
26605		ENSG00000223307	AL138850.1
26634		ENSG00000223362	CDY15P
26655		ENSG00000223395	RBM22P7
26663		ENSG00000223406	XKRYP5
26664		ENSG00000223407	USP9YP18
26697		ENSG00000223455	RP11-781P14.3
26717		ENSG00000223484	TRPC6P
26740		ENSG00000223511	RP13-297E16.4
26745		ENSG00000223517	AC010723.1
26750		ENSG00000223524	REXO1L2P
26757		ENSG00000223535	FAM90A17P
26775		ENSG00000223555	USP9YP23
26787		ENSG00000223571	DHRSX-IT1
26837		ENSG00000223636	UBE2Q2P5Y
26838		ENSG00000223637	AC010086.4
26841	149608	ENSG00000223641	TTTY17C
26852		ENSG00000223655	RAB9AP3
26860		ENSG00000223664	AL162415.4
26872		ENSG00000223682	AC007241.3
26920		ENSG00000223744	RBMY2GP
26929		ENSG00000223758	RP11-347J14.4
26938	125701	ENSG00000223773	CD99P1
26971		ENSG00000223816	AC128677.4
26998		ENSG00000223856	RAB9AP2
27021		ENSG00000223885	FAM90A13
27023		ENSG00000223889	RP11-73B2.3
27028		ENSG00000223897	AC069157.1
27053		ENSG00000223931	AC142381.2
27066		ENSG00000223955	MTND6P1
27068		ENSG00000223958	RP11-552J9.12
27085		ENSG00000223978	ZNF736P1Y
27099		ENSG00000223997	TRDD1
27127		ENSG00000224033	CDY8P
27132		ENSG00000224038	RP11-347J14.8
27176	182237	ENSG00000224089	CT47A10
27227		ENSG00000224166	PRYP1
27229		ENSG00000224169	HSFY6P
27254		ENSG00000224205	AP000351.4
27258		ENSG00000224210	TRIM60P5Y
27288		ENSG00000224252	AC113618.2
27351		ENSG00000224336	AC006156.1
27374		ENSG00000224365	RP11-252P18.1
27377		ENSG00000224368	RP11-73B2.5
27378		ENSG00000224370	RP11-814E24.3
27405		ENSG00000224408	USP9YP22
27432		ENSG00000224440	CXorf51A
27467		ENSG00000224485	USP9YP7
27519		ENSG00000224556	RP11-485B17.3
27526		ENSG00000224567	AC129778.5
27530		ENSG00000224571	USP9YP13
27536		ENSG00000224581	XX-FW84067D5.2
27554		ENSG00000224603	RP11-96J15.1
27565		ENSG00000224615	RP11-34H11.1
27567		ENSG00000224617	RP11-402P6.5
27599		ENSG00000224657	RBMY2BP
27611		ENSG00000224670	AC068135.1
27621		ENSG00000224681	RP11-146D12.5
27635	125278	ENSG00000224698	RP11-131J3.1
27643		ENSG00000224710	FAM90A8
27707		ENSG00000224804	AC004878.2
27728		ENSG00000224828	RP11-186G6.5
27736		ENSG00000224838	AC109486.1
27758		ENSG00000224866	USP9YP25
27763		ENSG00000224873	CDY13P
27799		ENSG00000224917	AC016694.2
27801		ENSG00000224919	RP11-144G6.4
27814		ENSG00000224937	RP11-34H11.6
27836		ENSG00000224964	AC007742.8
27858		ENSG00000224989	FAM41AY1
27872		ENSG00000225010	BX004987.1
27921		ENSG00000225080	XXyac-YX155B6.3
27951		ENSG00000225123	CR848007.3
28001		ENSG00000225189	REREP1Y
28049		ENSG00000225256	TRAPPC2P5
28071		ENSG00000225287	OFD1P13Y
28093		ENSG00000225319	BX649597.4
28095		ENSG00000225322	RP11-472D17.1
28099		ENSG00000225326	USP9YP19
28144		ENSG00000225380	AC129778.7
28156		ENSG00000225397	RP11-552J9.13
28186		ENSG00000225433	MTND1P12
28210		ENSG00000225466	OFD1P10Y
28232		ENSG00000225491	UBE2Q2P4Y
28246		ENSG00000225508	RP11-552J9.10
28289		ENSG00000225560	FAM197Y8
28319		ENSG00000225609	CDY20P
28325		ENSG00000225615	RBMY2UP
28351		ENSG00000225653	RNF19BPY
28357		ENSG00000225661	RPL14P5
28374		ENSG00000225679	RP11-216M21.6
28391		ENSG00000225707	RP11-95K23.2
28398		ENSG00000225716	TCEB1P13
28416		ENSG00000225740	TCEB1P6
28468		ENSG00000225809	RBMY2KP
28471		ENSG00000225812	RP11-157L3.3
28477		ENSG00000225819	AC013269.3
28481		ENSG00000225825	IGHD6-25
28515		ENSG00000225876	AC024067.1
28531		ENSG00000225895	TRAPPC2P8
28532		ENSG00000225896	AC007742.3
28583		ENSG00000225957	CTD-2267G17.2
28612		ENSG00000225995	ATP5A1P9
28621		ENSG00000226008	AC073135.7
28624		ENSG00000226011	OFD1P1Y
28633	182345	ENSG00000226023	CT47A6
28648		ENSG00000226042	CDY10P
28688		ENSG00000226092	RBMY2AP
28706		ENSG00000226116	USP9YP6
28742		ENSG00000226160	LA16c-17H1.3
28750		ENSG00000226170	U82671.12
28754		ENSG00000226179	PPP2R3B-AS1
28787		ENSG00000226223	TSPY16P
28819		ENSG00000226270	ZNF736P2Y
28856		ENSG00000226322	CTD-2173J9.4
28866		ENSG00000226335	XXyac-YX155B6.6
28880		ENSG00000226353	TAF9P1
28887		ENSG00000226362	FAM41AY2
28892		ENSG00000226368	BX088645.2
28893		ENSG00000226369	USP9YP11
28903		ENSG00000226385	RP11-459O16.4
28917		ENSG00000226401	RP5-965K10.3
28938		ENSG00000226429	RP11-111F5.6
28957		ENSG00000226449	CDY5P
28973		ENSG00000226474	LA16c-2F2.5
29006		ENSG00000226515	AC004386.3
29017		ENSG00000226529	MTND1P1
29063		ENSG00000226587	RP5-905H7.9
29072	182264	ENSG00000226600	CT47A9
29079		ENSG00000226611	OFD1P2Y
29137	157123151	ENSG00000226685	CT47A12
29272		ENSG00000226867	RP13-77O11.8
29278		ENSG00000226873	CDY14P
29303	77486	ENSG00000226906	TTTY4
29311		ENSG00000226918	AC010086.1
29320	90268	ENSG00000226929	CT47A11
29327	119816	ENSG00000226941	RBMY1J
29386		ENSG00000227005	AC011718.3
29448		ENSG00000227084	RP11-144A16.5
29460		ENSG00000227102	RP11-438F14.1
29475		ENSG00000227120	AC009238.7
29487		ENSG00000227138	RP11-421B23.2
29489	170943	ENSG00000227140	USP17L5
29497	171808	ENSG00000227151	PRR20D
29503		ENSG00000227159	DDX11L16
29534		ENSG00000227196	IGHD4-23
29553		ENSG00000227216	PFN1P5
29557		ENSG00000227221	AL162415.2
29565	41271	ENSG00000227234	SPANXB2
29579		ENSG00000227251	TRIM60P9Y
29596		ENSG00000227270	AC009963.4
29617		ENSG00000227298	RP5-905H7.5
29623		ENSG00000227305	RP11-340I6.3
29633		ENSG00000227319	RBM22P6
29656		ENSG00000227353	RP11-475I24.6
29708		ENSG00000227426	VN1R33P
29718	143200	ENSG00000227439	TTTY17B
29721		ENSG00000227444	AC007322.5
29723		ENSG00000227447	XGPY
29738		ENSG00000227469	RBM22P8
29741		ENSG00000227473	TSSK5P1
29753	1016229	ENSG00000227488	GAGE12D
29755		ENSG00000227490	RP11-157L3.6
29805	1019084	ENSG00000227551	RP11-1286E23.7
29860		ENSG00000227628	RP11-472D17.3
29864		ENSG00000227633	RBMY2YP
29866		ENSG00000227635	USP9YP21
29980		ENSG00000227800	IGHD4-17
29998		ENSG00000227830	TRIM60P3Y
30003		ENSG00000227837	TRIM60P11Y
30024		ENSG00000227867	TCEB1P11
30027		ENSG00000227871	USP9YP12
30058		ENSG00000227915	TCEB1P16
30065		ENSG00000227923	RP5-905H7.7
30113		ENSG00000227989	AC010141.8
30218		ENSG00000228131	IGHD6-6
30223		ENSG00000228136	RP11-216M21.5
30241		ENSG00000228159	AP001465.5
30266		ENSG00000228193	TCEB1P14
30295		ENSG00000228229	RP11-219C24.10
30304	90055	ENSG00000228240	TTTY17A
30313		ENSG00000228253	J01415.25
30315		ENSG00000228257	AC010141.6
30344	149600	ENSG00000228296	TTTY4C
30365		ENSG00000228325	AC233263.1
30411		ENSG00000228383	FAM197Y7
30431		ENSG00000228410	TCEB1P24
30470		ENSG00000228465	TRAPPC2P10
30474		ENSG00000228471	AC018865.11
30506	152225	ENSG00000228517	CT47A7
30517		ENSG00000228531	RP11-347J14.3
30519		ENSG00000228534	RP11-95H8.5
30521		ENSG00000228537	AL353608.1
30547		ENSG00000228571	HSFY7P
30548		ENSG00000228572	LINC00108
30552		ENSG00000228578	TUBB1P2
30706		ENSG00000228786	LINC00266-4P
30757		ENSG00000228850	CDY12P
30761		ENSG00000228855	RP3-433G13.1
30762	171043	ENSG00000228856	RP11-1396O13.11
30773		ENSG00000228871	MEP1AP1
30788	90059	ENSG00000228890	TTTY21
30802		ENSG00000228920	AL162415.1
30806	182372	ENSG00000228927	TSPY3
30820		ENSG00000228945	KIAA0664P2
30915		ENSG00000229079	CR848007.5
30957		ENSG00000229138	CDY6P
30962		ENSG00000229146	SNX18P5
30971		ENSG00000229159	TSPY23P
31006		ENSG00000229208	RBMY2NP
31025		ENSG00000229232	KRT18P53
31027		ENSG00000229234	RBMY1KP
31042		ENSG00000229250	USP9YP31
31054		ENSG00000229264	AL591471.1
31059		ENSG00000229270	CR848007.6
31081		ENSG00000229301	RP5-905H7.8
31082		ENSG00000229302	TAF9P2
31114		ENSG00000229343	CDY22P
31121		ENSG00000229351	AC006070.7
31134		ENSG00000229371	RP11-115C9.1
31162		ENSG00000229406	OFD1P4Y
31168		ENSG00000229416	USP9YP8
31204		ENSG00000229464	RP11-481A12.6
31212		ENSG00000229477	FAM90A16P
31263	182154	ENSG00000229549	TSPY8
31266		ENSG00000229553	USP9YP17
31285	170920	ENSG00000229579	RP11-1396O13.5
31287	1000480	ENSG00000229583	RP1-172N19.1
31353	171781	ENSG00000229665	PRR20C
31385		ENSG00000229707	RP11-100J16.4
31387		ENSG00000229709	USP9YP36
31399		ENSG00000229725	AC007322.1
31403		ENSG00000229730	AC013268.4
31414		ENSG00000229745	BPY2DP
31428		ENSG00000229760	RP11-266I3.5
31469		ENSG00000229818	RP11-459A10.3
31520		ENSG00000229885	RP13-77O11.12
31536		ENSG00000229907	DEFB108P1
31561		ENSG00000229936	RBM22P9
31565		ENSG00000229940	TSPY22P
31575		ENSG00000229952	RP6-74O6.3
31649		ENSG00000230045	FAM90A15
31665		ENSG00000230066	FAM197Y3
31670		ENSG00000230073	AC009947.2
31682		ENSG00000230088	KRT16P5
31690		ENSG00000230100	RP11-344N17.8
31751	26430	ENSG00000230178	OR4F3
31779		ENSG00000230210	RP11-508M1.8
31806		ENSG00000230245	RP11-475I24.7
31836		ENSG00000230281	AL590812.3
31856		ENSG00000230304	CICP6
31891	182283	ENSG00000230347	CT47A8
31914		ENSG00000230377	TCEB1P7
31945		ENSG00000230412	TCEB1P12
31956	170896	ENSG00000230430	RP11-1396O13.4
31979		ENSG00000230458	GPM6BP1
31986		ENSG00000230471	LA16c-2F2.8
31990		ENSG00000230476	OFD1P9Y
32005		ENSG00000230493	AC106017.3
32019		ENSG00000230512	CTD-2340F8.1
32026	79094	ENSG00000230522	MBD3L2
32043	1023465	ENSG00000230542	LINC00102
32056		ENSG00000230556	AC073264.6
32076		ENSG00000230582	RP11-763B22.5
32085	182392	ENSG00000230594	CT47A4
32120		ENSG00000230635	CYP4F60P
32128		ENSG00000230645	AC016682.1
32187		ENSG00000230727	RBMY2WP
32211		ENSG00000230759	RP11-153F1.2
32248		ENSG00000230814	USP9YP24
32252		ENSG00000230819	ZNF736P5Y
32275		ENSG00000230846	RP11-383M4.2
32283		ENSG00000230854	USP9YP20
32314		ENSG00000230904	XKRYP2
32336		ENSG00000230934	RP11-402P6.2
32369		ENSG00000230977	AC023274.6
32406		ENSG00000231026	XKRYP4
32421	171001	ENSG00000231051	RP11-1396O13.8
32476		ENSG00000231122	FAM25E
32490		ENSG00000231140	RP11-347J14.7
32491	77485	ENSG00000231141	TTTY3
32504		ENSG00000231159	OFD1P8Y
32549		ENSG00000231212	RP11-111F5.3
32553		ENSG00000231219	RP11-219C24.8
32567		ENSG00000231238	LINC00349
32599		ENSG00000231283	RP11-472D17.6
32619		ENSG00000231311	PRYP2
32665		ENSG00000231375	CDY17P
32668		ENSG00000231379	RP11-237M21.1
32682	1019030	ENSG00000231396	RP11-1286E23.5
32704		ENSG00000231423	RAB9AP5
32726		ENSG00000231457	RBM22P11
32751		ENSG00000231489	AF196972.10
32767		ENSG00000231511	RP11-45O22.3
32792		ENSG00000231540	TCEB1P9
32815		ENSG00000231568	RP11-552E4.4
32826		ENSG00000231583	AC108938.3
32834		ENSG00000231593	RP13-34L8.8
32865	171019	ENSG00000231637	RP11-1396O13.9
32878		ENSG00000231656	FAM90A18
32920		ENSG00000231716	CDY23P
32950	151847	ENSG00000231757	FAM74A2
32965		ENSG00000231775	RP11-472D17.4
32976		ENSG00000231790	RP11-381O7.7
33018	153137	ENSG00000231850	GAGE2B
33038		ENSG00000231874	TSPY18P
33124		ENSG00000231988	OFD1P3Y
33138		ENSG00000232003	ZNF736P12Y
33156		ENSG00000232029	TCEB1P15
33164	1002495	ENSG00000232039	DEFT1P2
33181		ENSG00000232064	USP9YP33
33259		ENSG00000232165	RP5-905H7.6
33290		ENSG00000232205	CDY18P
33312		ENSG00000232235	CDY3P
33333	157121389	ENSG00000232265	XXyac-YX155B6.5
33414		ENSG00000232384	RP11-204I15.1
33447		ENSG00000232424	USP9YP29
33487		ENSG00000232475	HSFY5P
33521		ENSG00000232522	ZNF886P
33538		ENSG00000232543	IGHD4-11
33542		ENSG00000232548	AC010744.1
33565		ENSG00000232582	RP11-85L21.5
33568		ENSG00000232585	OFD1P12Y
33575		ENSG00000232595	CSTP2
33592		ENSG00000232614	USP9YP9
33594		ENSG00000232617	AC017019.1
33596		ENSG00000232620	TSPY17P
33609		ENSG00000232634	NEFLP1
33653		ENSG00000232695	TCEB1P17
33691		ENSG00000232744	USP9YP16
33700		ENSG00000232753	RP11-347K2.1
33708		ENSG00000232764	TRIM60P8Y
33727		ENSG00000232789	AC053503.2
33735		ENSG00000232798	RP11-204M4.1
33743	90057	ENSG00000232808	TTTY20
33751		ENSG00000232817	RP11-73B2.4
33771		ENSG00000232845	TRAPPC2P9
33786		ENSG00000232863	RP11-327I22.1
33817		ENSG00000232899	CDY9P
33826		ENSG00000232910	RAB9AP1
33830		ENSG00000232914	TRAPPC2P4
33837		ENSG00000232924	TCEB1P4
33858	89531	ENSG00000232948	DEFB130
33878		ENSG00000232976	TRIM60P10Y
33889		ENSG00000232990	AC068137.7
33906		ENSG00000233011	SLC9A3P1
33935	1016613	ENSG00000233050	RP11-1236K1.1
33985		ENSG00000233120	USP9YP15
33991		ENSG00000233126	ZNF736P3Y
33999	1019059	ENSG00000233136	RP11-1286E23.6
34013		ENSG00000233156	HSFY8P
34079		ENSG00000233248	MTND6P9
34144		ENSG00000233336	RP13-221M14.2
34175		ENSG00000233378	USP9YP34
34226		ENSG00000233434	RP11-195B21.1
34291		ENSG00000233523	PHBP5
34312		ENSG00000233546	PRYP5
34365		ENSG00000233619	AC006328.9
34374	152261	ENSG00000233630	FAM138F
34378		ENSG00000233634	GOT2P5
34390		ENSG00000233652	CICP1
34393		ENSG00000233655	IGHD4-4
34403		ENSG00000233667	RP11-460N11.4
34460		ENSG00000233740	CICP2
34462		ENSG00000233742	RP11-472D17.2
34492	170054	ENSG00000233788	FAM75A5
34503	182132	ENSG00000233803	TSPY4
34548		ENSG00000233861	RP13-36C9.4
34552		ENSG00000233866	LA16c-4G1.3
34583		ENSG00000233905	LONRF2P2
34593		ENSG00000233917	POTEB
34617		ENSG00000233944	LINC00265-3P
34640		ENSG00000233976	RP11-154P18.3
34661		ENSG00000234001	AC000111.5
34696		ENSG00000234047	AC113612.1
34703		ENSG00000234059	CASKP1
34720		ENSG00000234081	TCEB1P10
34725		ENSG00000234087	CTD-3216D2.4
34757		ENSG00000234131	TCEB1P8
34763		ENSG00000234138	RP11-144A16.1
34797		ENSG00000234179	MTCYBP1
34835		ENSG00000234226	RP5-871P9.1
34851		ENSG00000234245	RP11-94I2.4
34874		ENSG00000234276	BX664724.4
34876	171829	ENSG00000234278	PRR20E
34906		ENSG00000234320	RP11-381O7.6
34940		ENSG00000234375	VN2R4P
34952		ENSG00000234387	RP11-340I6.1
34963		ENSG00000234399	RBMY2XP
34972	5908	ENSG00000234414	RBMY1A1
34987		ENSG00000234430	SNX18P6
34998		ENSG00000234442	BX276092.3
35008		ENSG00000234454	RP1-14D6.2
35019		ENSG00000234467	RP11-340I6.2
35045		ENSG00000234503	KB-1592A4.14
35062		ENSG00000234529	GAPDHP19
35104		ENSG00000234583	TSPY19P
35116		ENSG00000234596	RP11-175I17.2
35135		ENSG00000234622	RP13-297E16.5
35158		ENSG00000234652	AGPAT5P1
35164		ENSG00000234659	AC006335.12
35231		ENSG00000234744	USP9YP26
35277	90052	ENSG00000234803	FAM197Y2P
35283		ENSG00000234812	RP11-146D12.6
35308		ENSG00000234850	MTND2P3
35316		ENSG00000234861	ATP5A1P6
35327		ENSG00000234879	AC068704.1
35334		ENSG00000234888	OFD1P15Y
35347		ENSG00000234903	AC133104.2
35381		ENSG00000234950	RBMY2OP
35385		ENSG00000234958	FABP5P13
35393		ENSG00000234971	RP11-475I24.2
35416		ENSG00000235003	RP11-459O16.7
35417		ENSG00000235004	USP9YP30
35426		ENSG00000235014	REREP2Y
35461		ENSG00000235059	AC008175.1
35468		ENSG00000235069	RP4-785J1.1
35472		ENSG00000235073	RBM22P10
35489		ENSG00000235094	AC006335.10
35568		ENSG00000235193	AC006987.4
35591		ENSG00000235219	CTC-233O10.1
35614	170403	ENSG00000235249	OR4F29
35618		ENSG00000235256	BX664724.1
35676		ENSG00000235327	CYP4F61P
35680		ENSG00000235331	RP11-885N19.5
35697		ENSG00000235355	RP11-381O7.4
35711		ENSG00000235375	RP11-7G23.1
35719		ENSG00000235386	RP11-397A15.4
35733	149609	ENSG00000235412	TTTY4B
35747		ENSG00000235428	WI2-2998D17.2
35766		ENSG00000235451	PNPLA4P1
35784		ENSG00000235479	RAB9AP4
35789		ENSG00000235484	AC129778.4
35794		ENSG00000235490	RP11-101E5.4
35800		ENSG00000235496	RP11-101E5.2
35811		ENSG00000235511	OFD1P18Y
35817		ENSG00000235521	USP9YP27
35879	168799	ENSG00000235604	SPANXB1
35949		ENSG00000235699	CXorf51B
35964		ENSG00000235719	AC010141.1
35986		ENSG00000235745	RP11-236F9.5
35992		ENSG00000235755	IGHV3OR16-8
36008	170973	ENSG00000235780	RP11-1396O13.7
36040		ENSG00000235825	FAM90A9
36089		ENSG00000235895	AC010154.2
36090		ENSG00000235896	IGKV3D-7
36114		ENSG00000235932	RP11-250H24.6
36129		ENSG00000235950	DUX4L15
36136		ENSG00000235959	AC009237.17
36148		ENSG00000235976	RP1-197J16.1
36178		ENSG00000236017	ASMTL-AS1
36184		ENSG00000236026	AC009237.14
36264	182414	ENSG00000236126	CT47A3
36302		ENSG00000236175	RP11-437G21.6
36343		ENSG00000236235	LA16c-13E4.3
36356		ENSG00000236252	RP11-15J10.8
36410		ENSG00000236322	RP11-327I22.8
36441	1013448	ENSG00000236362	GAGE12F
36446	182475	ENSG00000236371	CT47A1
36453		ENSG00000236379	ZNF736P4Y
36488	1020725	ENSG00000236424	TSPY10
36492		ENSG00000236429	GPM6BP2
36498		ENSG00000236435	TSPY12P
36510		ENSG00000236450	RP11-111F5.1
36565		ENSG00000236518	RP13-77O11.7
36619		ENSG00000236584	BX664726.3
36620		ENSG00000236590	AC073869.9
36626		ENSG00000236597	IGHD7-27
36627		ENSG00000236599	TCEB1P26
36638		ENSG00000236612	KRTAP19-11P
36639		ENSG00000236615	AC010086.5
36656		ENSG00000236647	AC009947.5
36660		ENSG00000236652	RP11-584P2.1
36666		ENSG00000236660	FAM90A7
36692		ENSG00000236690	AC007274.5
36725		ENSG00000236737	GAGE12B
36763		ENSG00000236786	TSPY15P
36829		ENSG00000236871	LINC00106
36856		ENSG00000236911	RP11-78B10.2
36886		ENSG00000236951	AC007359.6
36897		ENSG00000236966	RP11-216M21.4
36941		ENSG00000237020	IGHD1-20
36957		ENSG00000237040	DPH3P2
36961	58101	ENSG00000237048	TTTY12
36975	1013629	ENSG00000237069	TTTY23B
37010		ENSG00000237122	FAM90A19
37019		ENSG00000237132	VN2R6P
37064		ENSG00000237191	RP11-120E5.2
37067		ENSG00000237195	DLGAP5P1
37068		ENSG00000237197	IGHD1-7
37081		ENSG00000237215	ABC12-47043100G14.2
37083		ENSG00000237219	RP11-104G3.4
37101		ENSG00000237242	BTF3P15
37103	94303	ENSG00000237247	MBD3L5
37115		ENSG00000237261	AC233263.2
37128		ENSG00000237275	RP11-552J9.11
37150		ENSG00000237302	OFD1P11Y
37227		ENSG00000237407	KB-1183D5.14
37245		ENSG00000237427	TOMM22P1
37277		ENSG00000237467	USP9YP35
37284		ENSG00000237474	AC233263.3
37316		ENSG00000237518	RP11-12A20.1
37327		ENSG00000237531	RP11-309M23.1
37331		ENSG00000237535	KYNUP2
37338		ENSG00000237547	IGHJ2P
37350	1013623	ENSG00000237563	TTTY21B
37351		ENSG00000237565	RP11-437G21.4
37373		ENSG00000237592	AL031601.2
37388	151166	ENSG00000237613	FAM138A
37390		ENSG00000237616	USP9YP32
37399		ENSG00000237625	RP11-144A16.2
37408		ENSG00000237635	XX-2136C48.8
37439	169995	ENSG00000237671	GAGE12C
37444		ENSG00000237677	AC113612.2
37458		ENSG00000237700	RP11-219C24.6
37537		ENSG00000237801	AMDP1
37538		ENSG00000237802	FAM197Y6
37552		ENSG00000237823	CDY19P
37556		ENSG00000237830	KYNUP3
37562		ENSG00000237837	AC159540.3
37565		ENSG00000237841	KRTAP19-9P
37571	172327	ENSG00000237847	AL137798.1
37592		ENSG00000237873	RP11-156J23.1
37612		ENSG00000237902	TSPY21P
37614		ENSG00000237904	RP11-460E7.9
37655	182371	ENSG00000237957	CT47A5
37661		ENSG00000237968	AC007322.7
37715		ENSG00000238035	AC138035.1
37741		ENSG00000238067	XKRYP1
37746		ENSG00000238074	TSPY6P
37759		ENSG00000238088	OFD1P7Y
37783		ENSG00000238122	RP11-483I13.2
37792		ENSG00000238135	USP9YP10
37807		ENSG00000238154	USP9YP4
37835		ENSG00000238191	KIAA0664P1
37843		ENSG00000238200	RP13-36C9.5
37867		ENSG00000238235	TSPY11P
37929		ENSG00000238312	snoU13
37937		ENSG00000238321	snoU13
37961		ENSG00000238347	AC100757.1
37966		ENSG00000238352	snoU13
37967		ENSG00000238353	U6
37990		ENSG00000238380	U7
38001		ENSG00000238392	AC093668.2
38005		ENSG00000238397	U6
38008		ENSG00000238400	snoU13
38034		ENSG00000238428	snoU13
38036		ENSG00000238431	U7
38038		ENSG00000238436	snoU13
38043		ENSG00000238441	U7
38053		ENSG00000238451	snoU13
38054		ENSG00000238452	U7
38055		ENSG00000238453	snoU13
38075		ENSG00000238478	U6
38084		ENSG00000238488	snoU13
38085		ENSG00000238489	U6
38090		ENSG00000238494	snoU13
38102		ENSG00000238509	U6
38109	1023000	ENSG00000238517	MIR1270-2
38126		ENSG00000238535	snoU13
38130		ENSG00000238540	U7
38139		ENSG00000238551	U6
38147		ENSG00000238560	Y_RNA
38148		ENSG00000238561	U6atac
38189		ENSG00000238607	AC138749.2
38198		ENSG00000238619	U6
38206		ENSG00000238627	5S_rRNA
38215		ENSG00000238639	snoU13
38218		ENSG00000238644	AL117380.1
38245		ENSG00000238677	RN5S58
38262		ENSG00000238695	snoU13
38265		ENSG00000238698	U7
38267		ENSG00000238701	snoU13
38269		ENSG00000238703	snoU13
38272		ENSG00000238707	snR39B
38277		ENSG00000238712	snoU13
38296		ENSG00000238733	snoU13
38303		ENSG00000238740	snoU13
38307		ENSG00000238744	snoU13
38312		ENSG00000238749	Y_RNA
38313		ENSG00000238750	RNU7-27P
38315		ENSG00000238753	snoU13
38326		ENSG00000238765	RN5S57
38330		ENSG00000238769	snoU13
38343		ENSG00000238783	Y_RNA
38344		ENSG00000238785	U7
38347		ENSG00000238789	U7
38350		ENSG00000238792	snoU13
38366		ENSG00000238808	U7
38369		ENSG00000238811	snoU13
38397		ENSG00000238842	U7
38400		ENSG00000238845	Y_RNA
38416		ENSG00000238865	snoU13
38417		ENSG00000238866	MIR548O2
38433		ENSG00000238885	snoU13
38457		ENSG00000238911	AC026357.1
38479		ENSG00000238936	SNORD65
38486		ENSG00000238943	Y_RNA
38496		ENSG00000238954	snoU13
38511		ENSG00000238971	AC093766.1
38519		ENSG00000238980	AL138714.1
38533		ENSG00000238997	AC105052.2
38540		ENSG00000239004	RNU7-76P
38545		ENSG00000239010	RNU7-74P
38563		ENSG00000239031	snoU13
38581		ENSG00000239053	U7
38594		ENSG00000239067	snoU13
38596		ENSG00000239069	Y_RNA
38606		ENSG00000239080	snoU13
38619		ENSG00000239095	snoU13
38632		ENSG00000239111	snoU13
38634		ENSG00000239113	CR383657.2
38635		ENSG00000239114	snoU13
38661		ENSG00000239141	snoU13
38665		ENSG00000239145	snoU13
38670		ENSG00000239152	5S_rRNA
38671		ENSG00000239153	snoU13
38673		ENSG00000239155	snoU13
38688		ENSG00000239172	snoU13
38691		ENSG00000239175	U6
38693		ENSG00000239178	U6
38703		ENSG00000239188	snoU13
38704		ENSG00000239189	U6
38708		ENSG00000239193	snoU13
38727		ENSG00000239214	AC021451.1
38736	90061	ENSG00000239225	TTTY23
38759		ENSG00000239259	AF020802.1
38765		ENSG00000239267	AL049710.1
38784		ENSG00000239292	AC073488.1
38786		ENSG00000239294	AP000552.2
38795		ENSG00000239304	DNM1P48
38799		ENSG00000239308	AL139100.1
38802		ENSG00000239312	AC025731.1
38838		ENSG00000239363	AC006927.1
38854		ENSG00000239385	AL160397.1
38869		ENSG00000239401	AC092100.1
38872		ENSG00000239406	AC068137.1
38874		ENSG00000239408	RP11-278L15.4
38876		ENSG00000239410	AC098817.1
38889		ENSG00000239431	AC097648.1
38907		ENSG00000239460	AL035694.1
38929		ENSG00000239491	AC112518.1
38937		ENSG00000239502	TRNAQ37P
38970		ENSG00000239546	AC073869.2
39048		ENSG00000239658	AC013437.1
39162		ENSG00000239826	AP003550.1
39177		ENSG00000239854	AC073869.3
39184		ENSG00000239862	IGKV1-37
39202		ENSG00000239890	AC093912.1
39210		ENSG00000239901	AL353622.1
39245		ENSG00000239950	AC073869.4
39249		ENSG00000239955	AC120045.4
39260		ENSG00000239975	IGKV1D-33
39265		ENSG00000239982	AC073138.1
39269		ENSG00000239986	RP11-100J16.5
39275		ENSG00000239993	AC013437.4
39288		ENSG00000240009	AC025731.2
39312		ENSG00000240039	RP11-120E5.5
39351		ENSG00000240092	AC032044.1
39365		ENSG00000240113	AP000313.1
39386		ENSG00000240147	BX119964.1
39415		ENSG00000240186	AC005005.1
39436		ENSG00000240217	AL391375.1
39439		ENSG00000240221	AC019322.4
39444		ENSG00000240228	AC012365.1
39445		ENSG00000240229	AC098817.3
39513		ENSG00000240318	AL356056.1
39514		ENSG00000240319	AL078612.1
39540		ENSG00000240357	AC087878.1
39568		ENSG00000240402	AC010609.2
39597		ENSG00000240437	AC012365.2
39598		ENSG00000240438	OFD1P5Y
39608	77483	ENSG00000240450	CSPG4P1Y
39618		ENSG00000240462	AC015978.1
39653		ENSG00000240506	AL353997.2
39659		ENSG00000240514	AC069509.1
39662		ENSG00000240517	AC007282.3
39669		ENSG00000240525	AP001830.1
39698		ENSG00000240566	AC010153.3
39787		ENSG00000240693	AC092156.2
39798		ENSG00000240709	AP003550.2
39816		ENSG00000240732	AC007241.1
39851		ENSG00000240784	AC078809.1
39871		ENSG00000240807	AP003550.4
39883		ENSG00000240826	AC021749.2
39903		ENSG00000240858	TRNAE36P
39917		ENSG00000240876	RP4-669L17.11
39928		ENSG00000240892	AC074136.1
39962		ENSG00000240941	AC021311.1
39969		ENSG00000240955	AC099654.5
40003		ENSG00000240994	AC135995.2
40023		ENSG00000241028	AP000435.1
40029		ENSG00000241034	AC116165.2
40039		ENSG00000241049	AL672138.1
40060		ENSG00000241078	AL589723.1
40101		ENSG00000241141	AC106785.4
40119		ENSG00000241167	AC120045.5
40138		ENSG00000241193	AC073869.6
40149		ENSG00000241208	AC231380.1
40174		ENSG00000241242	AC011374.2
40177		ENSG00000241245	AC084398.1
40181		ENSG00000241249	AC073869.7
40193		ENSG00000241266	AC004460.2
40199		ENSG00000241273	AC091304.3
40243		ENSG00000241341	RP11-395E19.2
40263		ENSG00000241363	TRNAI28P
40266		ENSG00000241368	AC069509.2
40274		ENSG00000241380	AL122006.1
40289		ENSG00000241398	AC092100.4
40292		ENSG00000241401	AP003550.6
40301		ENSG00000241417	AC068137.3
40304		ENSG00000241421	AC012365.4
40321		ENSG00000241452	AC092100.5
40340	6717	ENSG00000241476	SSX2
40347		ENSG00000241486	AC098817.4
40354		ENSG00000241497	AC097374.1
40356		ENSG00000241500	AC126339.2
40379		ENSG00000241536	RP11-381G8.1
40408		ENSG00000241574	AC094106.1
40414		ENSG00000241584	AL162501.1
40418		ENSG00000241589	AL353763.2
40420		ENSG00000241591	AC025731.3
40431		ENSG00000241603	AL445487.1
40452		ENSG00000241633	AC097648.2
40488		ENSG00000241681	AC024248.1
40524		ENSG00000241737	FAM90A23P
40552		ENSG00000241773	AP003730.2
40564		ENSG00000241788	COX6B1P2
40572		ENSG00000241796	AC092156.4
40604		ENSG00000241843	AC099654.11
40646		ENSG00000241906	AC037453.1
40652		ENSG00000241914	AC096743.1
40653		ENSG00000241916	RFTN1P1
40656		ENSG00000241919	AC008245.1
40660		ENSG00000241924	AL603908.4
40692		ENSG00000241968	AL590399.1
40714		ENSG00000241998	AP003100.1
40750		ENSG00000242051	AC119041.2
40752		ENSG00000242055	AC015818.1
40769		ENSG00000242076	IGKV1-33
40773		ENSG00000242081	AC025731.4
40786		ENSG00000242098	AC130365.2
40800		ENSG00000242118	AC079896.1
40823		ENSG00000242153	OFD1P6Y
40847		ENSG00000242188	AC044860.2
40879		ENSG00000242231	CYP4F45P
40888		ENSG00000242246	RP11-331O9.2
40931	81447	ENSG00000242300	RBMY2EP
40932		ENSG00000242301	RP11-93P10.3
40978	182442	ENSG00000242362	CT47A2
40994		ENSG00000242382	AC015978.2
41001		ENSG00000242393	AC010141.4
41019		ENSG00000242424	TRNAE30P
41020		ENSG00000242425	AC012005.1
41027		ENSG00000242434	AC092156.8
41035		ENSG00000242442	AC007421.1
41036		ENSG00000242443	AC131280.2
41039		ENSG00000242446	AL513546.1
41046		ENSG00000242459	AP002886.1
41050		ENSG00000242465	AC024248.2
41057		ENSG00000242480	AC123768.5
41069		ENSG00000242502	AC100756.2
41071		ENSG00000242504	AC004975.1
41091		ENSG00000242533	AC097526.9
41092		ENSG00000242534	IGKV2D-28
41098		ENSG00000242542	AC068338.1
41133		ENSG00000242586	RP11-481N16.1
41137		ENSG00000242591	AP000557.1
41140		ENSG00000242596	CTD-2173L22.3
41162		ENSG00000242621	AP003550.8
41182		ENSG00000242654	RP11-124N3.1
41214		ENSG00000242702	AC097526.11
41262		ENSG00000242772	AC091633.1
41267		ENSG00000242778	AL160267.2
41271		ENSG00000242783	AC130885.1
41272		ENSG00000242784	AC100843.1
41295		ENSG00000242824	AC006065.1
41296		ENSG00000242825	AP001207.1
41310		ENSG00000242847	AP003550.9
41316		ENSG00000242854	DNM1P24
41330		ENSG00000242873	AC021755.3
41332	119813	ENSG00000242875	RBMY1B
41334		ENSG00000242879	AC006335.11
41361		ENSG00000242915	SNRPGP7
41398		ENSG00000242962	AC100757.2
41400		ENSG00000242965	AC022861.5
41457	81448	ENSG00000243040	RBMY2FP
41472		ENSG00000243059	AC126335.1
41489		ENSG00000243087	AC021451.3
41490		ENSG00000243088	AC135983.3
41493		ENSG00000243091	AL391122.1
41513		ENSG00000243120	AC007239.1
41545		ENSG00000243168	AC073869.10
41553		ENSG00000243177	RNY5P7
41564		ENSG00000243194	AL080243.1
41572		ENSG00000243205	AL731733.1
41607		ENSG00000243266	TRNAL48
41609		ENSG00000243268	ATP5A1P1
41628		ENSG00000243301	AC106785.7
41648		ENSG00000243326	AC006013.1
41660		ENSG00000243342	AL356004.1
41680		ENSG00000243367	AC097648.3
41728		ENSG00000243434	AL390840.1
41745		ENSG00000243464	AC010724.2
41804		ENSG00000243542	AC097374.3
41812		ENSG00000243551	AC012365.5
41813		ENSG00000243552	AL627169.3
41829		ENSG00000243575	AC007437.1
41843		ENSG00000243595	AL356957.3
41849		ENSG00000243602	AC119041.3
41855		ENSG00000243610	AC090204.8
41878		ENSG00000243643	TSPY20P
41879		ENSG00000243644	AC069224.1
41887		ENSG00000243655	AC131055.14
41908		ENSG00000243684	TRNAR33P
41999		ENSG00000243805	TRNAL41P
42012		ENSG00000243825	AL445195.1
42018		ENSG00000243833	AC007241.2
42042		ENSG00000243863	AC069240.1
42083		ENSG00000243921	AL160267.3
42084		ENSG00000243922	AC006328.1
42089		ENSG00000243928	AC026150.5
42093		ENSG00000243935	RP11-144A16.4
42104		ENSG00000243947	AC068137.12
42140		ENSG00000244000	AC006366.3
42196		ENSG00000244070	AC131055.16
42204		ENSG00000244081	RP11-350D23.4
42214		ENSG00000244095	BX119964.4
42217		ENSG00000244100	AC140847.2
42230		ENSG00000244116	IGKV2-28
42239		ENSG00000244129	AL356032.1
42292		ENSG00000244200	AL591044.4
42299		ENSG00000244211	PDZK1P2
42315		ENSG00000244231	CSPG4P2Y
42322		ENSG00000244238	AL353774.1
42325		ENSG00000244241	AC092018.1
42329		ENSG00000244246	ZNF736P8Y
42342		ENSG00000244261	AC013437.9
42349		ENSG00000244271	AL160267.4
42359		ENSG00000244284	AC021451.4
42408		ENSG00000244353	AL049742.1
42425		ENSG00000244375	AC097526.14
42442	119814	ENSG00000244395	RBMY1D
42447		ENSG00000244402	AL157387.1
42461		ENSG00000244424	AC138749.3
42474		ENSG00000244438	AC068338.2
42533		ENSG00000244520	Z82216.1
42536		ENSG00000244524	AL449363.1
42556		ENSG00000244549	AC025731.6
42558		ENSG00000244551	RP11-305A4.1
42589		ENSG00000244596	AL132766.3
42591		ENSG00000244598	AL603908.5
42596		ENSG00000244606	AC108860.1
42601		ENSG00000244612	AC013486.1
42617		ENSG00000244634	AL133413.1
42624		ENSG00000244646	XKRY
42631		ENSG00000244654	AC073869.13
42639		ENSG00000244666	AC009712.1
42673		ENSG00000244709	AL445195.2
42680		ENSG00000244719	AC094106.2
42684		ENSG00000244724	AC097526.16
42705		ENSG00000244755	AC131055.17
43135		ENSG00000248135	BX276092.4
43150		ENSG00000248156	RP11-12P19.1
43332		ENSG00000248421	RP11-325D5.3
43333		ENSG00000248422	RP11-432M8.7
43355		ENSG00000248451	AC007965.12
43504		ENSG00000248652	RP11-101B14.4
43584		ENSG00000248760	RP11-727M10.2
43613		ENSG00000248792	LINC00266-2P
43633		ENSG00000248824	RP11-790I12.6
43660		ENSG00000248861	RP11-321E2.2
43702	1019254	ENSG00000248920	RP11-1286E23.14
43715	1019349	ENSG00000248933	RP11-1286E23.17
43722		ENSG00000248944	FAM90A6P
43724		ENSG00000248946	RP11-1281K21.7
43790		ENSG00000249045	RP11-63H19.8
43924		ENSG00000249230	CDH12P2
43998		ENSG00000249329	RP11-432M8.5
44008		ENSG00000249339	RP11-321E2.7
44021		ENSG00000249358	RP13-297E16.3
44123		ENSG00000249501	USP9YP2
44191		ENSG00000249606	TRAPPC2P7
44213		ENSG00000249634	USP9YP5
44273		ENSG00000249726	TUBB1P1
44336	1019319	ENSG00000249811	RP11-1286E23.16
44503		ENSG00000250036	IGKV1D-37
44520		ENSG00000250055	RP11-321E2.8
44542		ENSG00000250084	RP11-485B17.5
44544		ENSG00000250088	RP11-432M8.1
44582		ENSG00000250136	AC008175.10
44694		ENSG00000250296	RP11-321E2.9
44810		ENSG00000250438	CTD-2308B18.2
44824		ENSG00000250458	RP11-107E21.1
44878		ENSG00000250532	RP11-727M10.1
44898		ENSG00000250558	RP11-432M8.3
45001		ENSG00000250688	TRAJ55
45043	1019286	ENSG00000250745	RP11-1286E23.15
45059		ENSG00000250765	AC138035.1
45082		ENSG00000250801	RP11-91H12.3
45087		ENSG00000250807	RP11-432M8.2
45115	1019218	ENSG00000250844	RP11-1286E23.13
45133		ENSG00000250867	RP11-1415C14.2
45134		ENSG00000250868	XKRY
45164		ENSG00000250913	RP11-1286E23.18
45194		ENSG00000250951	USP9YP1
45238		ENSG00000251007	RP11-1415C14.1
45261		ENSG00000251035	AC139237.1
45337		ENSG00000251150	BX842679.1
45431		ENSG00000251275	AC006335.2
45528		ENSG00000251395	FTH1P9
45552		ENSG00000251424	RP11-468N14.3
45557		ENSG00000251430	RP11-63H19.1
45653		ENSG00000251546	IGKV1D-39
45715		ENSG00000251618	AC007322.3
45753		ENSG00000251668	RP11-466P24.5
45785		ENSG00000251711	U6
45790		ENSG00000251716	Y_RNA
45793		ENSG00000251719	U6
45801		ENSG00000251727	U6
45809		ENSG00000251735	SNORA25
45829		ENSG00000251755	U7
45831		ENSG00000251757	U6
45833		ENSG00000251759	7SK
45836		ENSG00000251762	snoU13
45844		ENSG00000251770	5S_rRNA
45847		ENSG00000251773	U6
45868		ENSG00000251796	SNORA70
45880		ENSG00000251808	AC024198.1
45892		ENSG00000251820	snoU13
45905		ENSG00000251833	snoR26
45920		ENSG00000251848	snoU13
45923		ENSG00000251851	U6
45935		ENSG00000251864	Y_RNA
45944		ENSG00000251873	5S_rRNA
45950		ENSG00000251879	AC010874.1
45956		ENSG00000251885	5S_rRNA
45980		ENSG00000251909	U8
45986		ENSG00000251915	5S_rRNA
45988		ENSG00000251917	U1
45994		ENSG00000251923	U6
45995		ENSG00000251924	5S_rRNA
45996		ENSG00000251925	SNORA70
46024		ENSG00000251953	5S_rRNA
46032		ENSG00000251961	U6atac
46044		ENSG00000251973	U6
46045		ENSG00000251974	SNORA19
46047		ENSG00000251976	7SK
46050		ENSG00000251979	U3
46060		ENSG00000251989	AL590618.2
46083		ENSG00000252012	5S_rRNA
46085		ENSG00000252014	SNORA70
46087		ENSG00000252016	ACA64
46091		ENSG00000252020	SCARNA17
46095		ENSG00000252024	SCARNA18
46096		ENSG00000252025	U6
46100		ENSG00000252029	5S_rRNA
46108		ENSG00000252037	U6
46109		ENSG00000252038	AC068704.1
46118		ENSG00000252047	Y_RNA
46124		ENSG00000252053	U6
46128		ENSG00000252057	U7
46134		ENSG00000252063	U6
46138		ENSG00000252067	U4
46140		ENSG00000252069	Y_RNA
46157		ENSG00000252086	RN5S76
46164		ENSG00000252093	AC011626.1
46174		ENSG00000252104	U6
46186		ENSG00000252116	U4atac
46187		ENSG00000252117	U6
46202		ENSG00000252133	SNORA70
46210		ENSG00000252141	RNU6-65
46218		ENSG00000252149	5S_rRNA
46221		ENSG00000252152	RNU7-15P
46229		ENSG00000252161	5S_rRNA
46233		ENSG00000252165	AC090393.1
46234		ENSG00000252166	U1
46240		ENSG00000252173	U6
46243		ENSG00000252176	AC123767.1
46245		ENSG00000252178	RNU7-69P
46247		ENSG00000252180	Y_RNA
46249		ENSG00000252182	5S_rRNA
46252		ENSG00000252185	U6
46258		ENSG00000252191	U6
46260		ENSG00000252193	SCARNA15
46267		ENSG00000252200	snoZ6
46283		ENSG00000252216	AC007041.1
46290		ENSG00000252223	U6
46299		ENSG00000252232	AC006156.3
46318		ENSG00000252251	5S_rRNA
46331		ENSG00000252264	U7
46340		ENSG00000252273	U6
46343		ENSG00000252276	AC006156.4
46346		ENSG00000252279	U6
46355		ENSG00000252288	U6
46381		ENSG00000252314	SCARNA18
46382		ENSG00000252315	5S_rRNA
46390		ENSG00000252323	U6
46397		ENSG00000252330	AC105105.1
46403		ENSG00000252336	RN5S148
46425		ENSG00000252359	SNORD112
46435		ENSG00000252369	RNU7-51P
46438		ENSG00000252372	SNORD112
46463		ENSG00000252399	U6
46465		ENSG00000252401	U4atac
46466		ENSG00000252402	snoU13
46471		ENSG00000252407	U7
46475		ENSG00000252411	U6
46482		ENSG00000252418	U6
46490		ENSG00000252426	U1
46494		ENSG00000252430	AL109750.1
46498		ENSG00000252434	SNORD112
46503		ENSG00000252439	AC007241.3
46514		ENSG00000252450	Y_RNA
46526		ENSG00000252462	U6
46535		ENSG00000252471	AC006328.2
46539		ENSG00000252475	U6
46540		ENSG00000252476	SNORD112
46550		ENSG00000252486	Y_RNA
46556		ENSG00000252492	AE000658.1
46576		ENSG00000252513	U1
46577		ENSG00000252514	RNU7-53P
46580		ENSG00000252517	SNORD59
46583		ENSG00000252521	RNU5D-2P
46597		ENSG00000252535	5S_rRNA
46598		ENSG00000252536	U3
46615		ENSG00000252553	RN5S73
46632		ENSG00000252570	AC012005.2
46653		ENSG00000252592	SNORD112
46659		ENSG00000252599	U6
46661		ENSG00000252601	SNORA18
46663		ENSG00000252603	U6atac
46665		ENSG00000252605	SCARNA18
46685		ENSG00000252625	U1
46721		ENSG00000252661	U6
46724		ENSG00000252664	AC017020.1
46727		ENSG00000252667	5S_rRNA
46733		ENSG00000252673	5S_rRNA
46734		ENSG00000252674	RN5S102
46736		ENSG00000252676	AL391559.1
46741		ENSG00000252681	U1
46752		ENSG00000252692	SNORD60
46753		ENSG00000252693	SNORA40
46754		ENSG00000252694	AC006371.1
46756		ENSG00000252696	RN5S34
46778		ENSG00000252718	U6
46784		ENSG00000252724	SNORA70
46794		ENSG00000252734	U6
46797		ENSG00000252737	AC006156.5
46800		ENSG00000252740	SNORD112
46812		ENSG00000252752	U6
46814		ENSG00000252754	5S_rRNA
46821		ENSG00000252761	Y_RNA
46829		ENSG00000252769	U6
46836		ENSG00000252776	U4atac
46840		ENSG00000252780	5S_rRNA
46844		ENSG00000252785	AC103809.1
46858		ENSG00000252799	snoU13
46861		ENSG00000252802	Y_RNA
46877		ENSG00000252818	U7
46908		ENSG00000252849	snosnR60_Z15
46914		ENSG00000252855	AC134878.1
46917		ENSG00000252858	U6
46921		ENSG00000252863	U6
46925		ENSG00000252867	U6
46934		ENSG00000252877	5S_rRNA
46935		ENSG00000252878	SNORA70
46954		ENSG00000252897	U6
46957		ENSG00000252900	U6
46981		ENSG00000252924	AL035079.1
46989		ENSG00000252932	SNORD112
46996		ENSG00000252939	AC006156.6
46997		ENSG00000252940	AL356134.1
47005		ENSG00000252948	U6
47019		ENSG00000252962	U6
47036		ENSG00000252979	U6
47056		ENSG00000252999	5S_rRNA
47068		ENSG00000253011	AC010928.1
47069		ENSG00000253012	AC022538.1
47071		ENSG00000253014	U3
47073		ENSG00000253016	Y_RNA
47083		ENSG00000253026	U6
47086		ENSG00000253029	U6
47088		ENSG00000253031	5S_rRNA
47095		ENSG00000253038	U6
47109		ENSG00000253052	U3
47129		ENSG00000253072	snoMBII-202
47130		ENSG00000253073	7SK
47146		ENSG00000253089	U1
47183		ENSG00000253128	IGHV4-80
47303		ENSG00000253265	IGKV2-14
47513		ENSG00000253501	IGKV3D-34
47596		ENSG00000253592	IGKV2-38
47600		ENSG00000253597	IGHVII-43-1
47678		ENSG00000253680	RP11-59O2.1
47755		ENSG00000253765	IGKV2D-19
47804		ENSG00000253820	IGHVII-67-1
47810		ENSG00000253826	RP11-304M2.1
47839		ENSG00000253860	IGKV3-34
47857		ENSG00000253881	RP11-52B19.8
47871		ENSG00000253896	AC144568.2
47960		ENSG00000253999	IGKV3D-31
47969		ENSG00000254009	IGKV2D-38
48046		ENSG00000254097	IGKV3D-25
48126		ENSG00000254193	RP11-585F1.8
48135		ENSG00000254203	IGHVII-33-1
48200		ENSG00000254276	RP11-1198D22.2
48203		ENSG00000254279	IGHVII-1-1
48253		ENSG00000254335	CDH12P1
48385		ENSG00000254488	RP11-65G9.1
48417		ENSG00000254524	OR8I4P
48456		ENSG00000254564	RP11-787P24.2
48488		ENSG00000254597	FAM90A10
48499		ENSG00000254609	RP11-719K4.3
48542		ENSG00000254655	RP11-529A4.5
48585		ENSG00000254700	RP11-1236K1.11
48676		ENSG00000254796	RP11-1118M6.2
48762		ENSG00000254888	RP11-716D19.1
48791		ENSG00000254920	RP11-56P9.6
48843		ENSG00000254977	AC004878.8
48916		ENSG00000255055	MTND1P35
48946		ENSG00000255088	RP11-23B7.4
49068		ENSG00000255211	RP11-1195F20.7
49091		ENSG00000255235	RP11-313I2.8
49106		ENSG00000255251	RP11-1118M6.1
49188		ENSG00000255336	RP11-94P11.3
49212		ENSG00000255360	RP11-529A4.15
49230		ENSG00000255378	AC084121.16
49328		ENSG00000255482	RP11-315O6.2
49342		ENSG00000255497	RP11-726G23.12
49474		ENSG00000255694	AC232323.1
49513		ENSG00000255764	RP11-204M4.3
49563	151582	ENSG00000255854	PPIAL4B
49606		ENSG00000255940	REXO1L2P
49642		ENSG00000255995	HPRTP4
49713		ENSG00000256122	AC093334.1
49746		ENSG00000256186	AL732372.1
49810		ENSG00000256301	AC138031.1
49839		ENSG00000256352	AL109922.2
49872		ENSG00000256404	AC109133.1
50015		ENSG00000256692	AC139099.2
50109		ENSG00000256889	AC093847.1
50143		ENSG00000256951	AC055876.1
50158	61019	ENSG00000256977	LIMS3
50264		ENSG00000257162	RP11-244H18.2
50295		ENSG00000257224	RP11-536C10.9
50298		ENSG00000257227	RP11-146E13.1
50369		ENSG00000257356	RP11-754I20.2
50375		ENSG00000257366	MIR3180-3
50381		ENSG00000257381	MIR3179-3
50461		ENSG00000257527	RP11-1212A22.6
50480		ENSG00000257563	MIR3180-3
50544		ENSG00000257672	RP11-536C10.17
50553		ENSG00000257691	RP11-345J4.1
50565		ENSG00000257721	RP11-536C10.2
50630		ENSG00000257825	RP11-536C10.5
50656		ENSG00000257868	CTD-2311B13.8
50723		ENSG00000257977	RP11-496I2.6
50825		ENSG00000258154	RP11-44N21.2
50887		ENSG00000258265	CTD-2311B13.2
50923		ENSG00000258324	RP11-536C10.22
50928		ENSG00000258335	MIR615
50950		ENSG00000258367	RP11-536C10.3
50968	22702	ENSG00000258389	DUX4
50999		ENSG00000258420	RP11-403B2.3
51012		ENSG00000258434	XX-2136C48.9
51052		ENSG00000258475	U85056.3
51090		ENSG00000258514	XX-2136C48.5
51159		ENSG00000258585	RP11-928F19.2
51266	150562	ENSG00000258697	DUX4L6
51322	150533	ENSG00000258755	DUX4L7
51352		ENSG00000258786	RP11-928F19.3
51365		ENSG00000258799	RP11-810K23.5
51474		ENSG00000258911	XX-2136C48.1
51555	7215	ENSG00000258992	TSPY1
51597	150659	ENSG00000259034	DUX4L3
51626	150593	ENSG00000259063	DUX4L5
51690	181109	ENSG00000259128	DUX4L2
51775		ENSG00000259214	RP11-810K23.7
51778		ENSG00000259217	RP11-702M1.2
51814		ENSG00000259253	AC233264.2
51863		ENSG00000259302	RP11-182J1.11
51874		ENSG00000259313	CTA-313A17.5
52004		ENSG00000259443	RP11-403B2.5
52174		ENSG00000259613	RP13-608F4.6
52228		ENSG00000259667	AC233264.4
52241		ENSG00000259680	AC136428.1
52313		ENSG00000259752	RP11-90J19.1
52337		ENSGR0000124333	VAMP7
52338		ENSGR0000124334	IL9R
52339		ENSGR0000167393	PPP2R3B
52340		ENSGR0000168939	SPRY3
52341		ENSGR0000169084	DHRSX
52342		ENSGR0000169093	ASMTL
52343		ENSGR0000169100	SLC25A6
52344		ENSGR0000178605	GTPBP6
52345		ENSGR0000182162	P2RY8
52346		ENSGR0000182378	PLCXD1
52347		ENSGR0000182484	WASH6P
52348		ENSGR0000185203	AJ271736.4
52350		ENSGR0000185960	SHOX
52351		ENSGR0000196433	ASMT
52352		ENSGR0000197976	SFRS17A
52353		ENSGR0000198223	CSF2RA
52354		ENSGR0000205755	CRLF2
52355		ENSGR0000214717	ZBED1
52356		ENSGR0000223274	5S_RRNA
52357		ENSGR0000223484	TRPC6P
52358		ENSGR0000223511	RP13-297E16.4
52359		ENSGR0000223571	DHRSX-IT1
52361		ENSGR0000225661	RPL14P5
52362		ENSGR0000226179	PPP2R3B-AS1
52363		ENSGR0000227159	DDX11L16
52364		ENSGR0000228410	TCEB1P24
52365		ENSGR0000228572	LINC00108
52366		ENSGR0000229232	KRT18P53
52367		ENSGR0000230542	LINC00102
52368		ENSGR0000234622	RP13-297E16.5
52369		ENSGR0000234958	FABP5P13
52370		ENSGR0000236017	ASMTL-AS1
52372		ENSGR0000237040	DPH3P2
52373		ENSGR0000237531	RP11-309M23.1
52374		ENSGR0000237801	AMDP1
52375		ENSGR0000248421	RP11-325D5.3
52376		ENSGR0000249358	RP13-297E16.3
