# Supplementary material for: Disproportionate Expression of ATM in Cerebellar Cortex During Human Neurodevelopment
Source: Cerebellum. 2023 Apr 29;23(2):502–11. doi: 10.1007/s12311-023-01560-2 (PMC10951037; doi:10.1007/s12311-023-01560-2)
Supplement: Supplementary file 4 — Supplementary file4 (XLSX 1632 KB) [file 12311_2023_1560_MOESM4_ESM.xlsx]

## Sheet: Sheet1
row_num	gene_id	ensembl_gene_id	gene_symbol
9289	469	ENSG00000149311	ATM
1	7062	ENSG00000000003	TSPAN6
2	40735	ENSG00000000005	TNMD
3	8736	ENSG00000000419	DPM1
4	36423	ENSG00000000457	SCYL3
5	35021	ENSG00000000460	C1orf112
6	2253	ENSG00000000938	FGR
7	3057	ENSG00000000971	CFH
8	2503	ENSG00000001036	FUCA2
9	2712	ENSG00000001084	GCLC
10	4769	ENSG00000001167	NFYA
11	59935	ENSG00000001460	C1orf201
12	36461	ENSG00000001461	NIPAL3
13	57559	ENSG00000001497	LAS1L
14	22631	ENSG00000001561	ENPP4
15	6369	ENSG00000001617	SEMA3F
16	1072	ENSG00000001626	CFTR
17	33758	ENSG00000001629	ANKIB1
18	1583	ENSG00000001630	CYP51A1
19	884	ENSG00000001631	KRIT1
20	5861	ENSG00000002016	RAD52
21	58387	ENSG00000002079	MYH16
22	569	ENSG00000002330	BAD
23	30538	ENSG00000002549	LAP3
24	4242	ENSG00000002586	CD99
25	9813	ENSG00000002587	HS3ST1
26	23	ENSG00000002726	ABP1
27	30865	ENSG00000002745	WNT16
28	22827	ENSG00000002746	HECW1
29	8321	ENSG00000002822	MAD1L1
30	3902	ENSG00000002834	LASP1
31	29649	ENSG00000002919	SNX11
32	34654	ENSG00000002933	TMEM176A
33	4049	ENSG00000003056	M6PR
34	59880	ENSG00000003096	KLHL13
35	35883	ENSG00000003137	CYP26B1
36	3362	ENSG00000003147	ICA1
37	54847	ENSG00000003249	DBNDD1
38	36952	ENSG00000003393	ALS2
39	839	ENSG00000003400	CASP10
40	8760	ENSG00000003402	CFLAR
41	6993	ENSG00000003436	TFPI
42	34760	ENSG00000003509	C2orf56
43	10035	ENSG00000003756	RBM5
44	8985	ENSG00000003987	MTMR7
45	6506	ENSG00000003989	SLC7A2
46	378	ENSG00000004059	ARF5
47	22853	ENSG00000004139	SARM1
48		ENSG00000004142	POLDIP2
49	22884	ENSG00000004399	PLXND1
50	201	ENSG00000004455	AK2
51	947	ENSG00000004468	CD38
52	2272	ENSG00000004478	FKBP4
53	22783	ENSG00000004487	KDM1A
54	10034	ENSG00000004534	RBM6
55	58464	ENSG00000004660	CAMKK1
56	5933	ENSG00000004700	RECQL
57	34899	ENSG00000004766	CCDC132
58	79143	ENSG00000004776	HSPB6
59	77694	ENSG00000004777	ARHGAP33
60	4680	ENSG00000004779	NDUFAB1
61	5134	ENSG00000004799	PDK4
62	59572	ENSG00000004809	SLC22A16
63	30845	ENSG00000004838	ZMYND10
64	109832	ENSG00000004846	ABCB5
65	81766	ENSG00000004848	ARX
66	10020	ENSG00000004864	SLC25A13
67	7936	ENSG00000004866	ST7
68	991	ENSG00000004897	CDC27
69	6485	ENSG00000004939	SLC4A1
70	795	ENSG00000004948	CALCR
71	3035	ENSG00000004961	HCCS
72	1844	ENSG00000004975	DVL2
73	40696	ENSG00000005001	PRSS22
74	5944	ENSG00000005007	UPF1
75	8856	ENSG00000005020	SKAP2
76	289	ENSG00000005022	SLC25A5
77	34302	ENSG00000005059	CCDC109B
78	3187	ENSG00000005073	HOXA11
79	5407	ENSG00000005075	POLR2J
80	36198	ENSG00000005100	DHX33
81	4197	ENSG00000005102	MEOX1
82	85821	ENSG00000005108	THSD7A
83	3955	ENSG00000005156	LIG3
84	55460	ENSG00000005175	RPAP3
85	6262	ENSG00000005187	ACSM3
86	57373	ENSG00000005189	AC004381.6
87	36297	ENSG00000005194	CIAPIN1
88	36207	ENSG00000005206	AC004410.1
89	56057	ENSG00000005238	KIAA1539
90	30708	ENSG00000005243	COPZ2
91	5545	ENSG00000005249	PRKAR2B
92	10785	ENSG00000005302	MSL3
93	1378	ENSG00000005339	CREBBP
94	9129	ENSG00000005379	BZRAP1
95	4327	ENSG00000005381	MPO
96	5412	ENSG00000005421	PON1
97	6896	ENSG00000005436	C2orf3
98	58269	ENSG00000005448	WDR54
99	33968	ENSG00000005469	CROT
100	5212	ENSG00000005471	ABCB4
101	35191	ENSG00000005483	MLL5
102	36688	ENSG00000005486	RHBDD2
103	29803	ENSG00000005513	SOX8
104	25747	ENSG00000005700	IBTK
105	7704	ENSG00000005801	ZNF195
106	22832	ENSG00000005810	MYCBP2
107	25973	ENSG00000005812	FBXL3
108	3658	ENSG00000005844	ITGAL
109	5132	ENSG00000005882	PDK2
110	3650	ENSG00000005884	ITGA3
111	7500	ENSG00000005889	ZFX
112	3895	ENSG00000005893	LAMP2
113	55696	ENSG00000005955	GGNBP2
114	3649	ENSG00000005961	ITGA2B
115	31146	ENSG00000005981	ASB4
116	31053	ENSG00000006007	GDE1
117	34338	ENSG00000006015	C19orf60
118	9118	ENSG00000006016	CRLF1
119	77599	ENSG00000006025	OSBPL7
120	25771	ENSG00000006042	TMEM98
121	30569	ENSG00000006047	YBX2
122	3858	ENSG00000006059	KRT33A
123	8900	ENSG00000006062	MAP3K14
124	6793	ENSG00000006071	ABCC8
125	6327	ENSG00000006074	CCL18
126	6313	ENSG00000006075	CCL3
127	11115	ENSG00000006114	SYNRG
128	10221	ENSG00000006116	CACNG3
129	34261	ENSG00000006118	TMEM132A
130	160	ENSG00000006125	AP2B1
131	6823	ENSG00000006128	TAC1
132	94107	ENSG00000006194	ZNF263
133	6340	ENSG00000006210	CX3CL1
134	41410	ENSG00000006282	SPATA20
135	8834	ENSG00000006283	CACNA1G
136	30811	ENSG00000006327	TNFRSF12A
137	1738	ENSG00000006377	DLX6
138	4268	ENSG00000006432	MAP3K9
139	5866	ENSG00000006451	RALA
140	35256	ENSG00000006453	BAIAP2L1
141	56624	ENSG00000006459	JHDM1D
142	2100	ENSG00000006468	ETV1
143	35039	ENSG00000006530	AGK
144		ENSG00000006534	ALDH3B1
145	34290	ENSG00000006555	TTC22
146	36433	ENSG00000006576	PHTF2
147	10197	ENSG00000006606	CCL26
148	9711	ENSG00000006607	FARP2
149	9938	ENSG00000006611	USH1C
150	54857	ENSG00000006625	GGCT
151	10768	ENSG00000006634	DBF4
152	6875	ENSG00000006638	TBXA2R
153	3455	ENSG00000006652	IFRD1
154	36170	ENSG00000006659	LGALS14
155	1343	ENSG00000006695	COX10
156	9427	ENSG00000006704	GTF2IRD1
157	33914	ENSG00000006712	PAF1
158	26817	ENSG00000006715	VPS41
159	9768	ENSG00000006740	ARHGAP44
160	37988	ENSG00000006744	ELAC2
161	59625	ENSG00000006747	SCIN
162	411	ENSG00000006756	ARSD
163	8176	ENSG00000006757	PNPLA4
164	8664	ENSG00000006788	MYH13
165	55405	ENSG00000006831	ADIPOR2
166	30746	ENSG00000006837	CDKL3
167	80994	ENSG00000007001	UPP2
168	10784	ENSG00000007038	PRSS21
169	37058	ENSG00000007047	MARK4
170	8765	ENSG00000007062	PROM1
171	77650	ENSG00000007080	CCDC124
172	59876	ENSG00000007129	CEACAM21
173	5016	ENSG00000007168	PAFAH1B1
174	4812	ENSG00000007171	NOS2
175	1758	ENSG00000007174	DNAH9
176	9559	ENSG00000007202	KIAA0100
177	8938	ENSG00000007216	SLC13A2
178	8456	ENSG00000007237	GAS7
179	54929	ENSG00000007255	TRAPPC6A
180	4120	ENSG00000007264	MATK
181	1079	ENSG00000007306	CEACAM7
182	969	ENSG00000007312	CD79B
183	6294	ENSG00000007314	SCN4A
184	34168	ENSG00000007341	ST7L
185	8224	ENSG00000007350	TKTL1
186	5048	ENSG00000007372	PAX6
187	76631	ENSG00000007376	RPUSD1
188	40887	ENSG00000007384	RHBDF1
189	34981	ENSG00000007392	LUC7L
190	9127	ENSG00000007402	CACNA2D2
191	8859	ENSG00000007516	BAIAP3
192	77721	ENSG00000007520	C16orf42
193	8968	ENSG00000007541	PIGQ
194	36858	ENSG00000007545	CRAMP1L
195	6963	ENSG00000007866	TEAD3
196	6365	ENSG00000007908	SELE
197	35024	ENSG00000007923	DNAJC11
198	2312	ENSG00000007933	FMO3
199	28852	ENSG00000007944	MYLIP
200	26780	ENSG00000007952	NOX1
201	1858	ENSG00000007968	E2F2
202	5657	ENSG00000008018	PSMB1
203	6813	ENSG00000008056	SYN1
204	3695	ENSG00000008083	JARID2
205	6752	ENSG00000008086	CDKL5
206	36448	ENSG00000008118	CAMK1G
207	170774	ENSG00000008128	CDK11A
208	41738	ENSG00000008130	NADK
209	6979	ENSG00000008196	TFAP2B
210	57983	ENSG00000008197	TFAP2D
211	9796	ENSG00000008226	DLEC1
212	9137	ENSG00000008256	CYTH3
213	32934	ENSG00000008277	ADAM22
214	6816	ENSG00000008282	SYPL1
215	1523	ENSG00000008283	CYB561
216	8923	ENSG00000008294	SPAG9
217	1938	ENSG00000008300	CELSR3
218	10012	ENSG00000008311	AASS
219	34489	ENSG00000008323	PLEKHG6
220	30670	ENSG00000008324	SS18L2
221	59144	ENSG00000008382	MPND
222	4232	ENSG00000008394	MGST1
223	1398	ENSG00000008405	CRY1
224	8885	ENSG00000008438	PGLYRP1
225	4758	ENSG00000008441	NFIX
226	6446	ENSG00000008513	ST3GAL1
227	40987	ENSG00000008516	MMP25
228	9110	ENSG00000008517	IL32
229	5278	ENSG00000008710	PKD1
230	23296	ENSG00000008735	MAPK8IP2
231	9718	ENSG00000008838	MED24
232	22976	ENSG00000008853	RHOBTB2
233	33788	ENSG00000008869	HEATR5B
234	7052	ENSG00000008952	SEC62
235	6191	ENSG00000008988	RPS20
236	7766	ENSG00000009307	CSDE1
237	9546	ENSG00000009335	UBE3C
238	5948	ENSG00000009413	REV3L
239	10032	ENSG00000009694	ODZ1
240	5049	ENSG00000009709	PAX7
241	10589	ENSG00000009724	MASP2
242	123455	ENSG00000009765	IYD
243	83506	ENSG00000009780	FAM76A
244	56143	ENSG00000009790	TRAF3IP3
245	29687	ENSG00000009830	POMT2
246	31014	ENSG00000009844	VTA1
247	30567	ENSG00000009950	MLXIPL
248	8911	ENSG00000009954	BAZ1B
249	9903	ENSG00000010017	RANBP9
250	30993	ENSG00000010030	ETV7
251	58149	ENSG00000010072	C1orf124
252	31083	ENSG00000010165	METTL13
253	8721	ENSG00000010219	DYRK4
254	7712	ENSG00000010244	ZNF207
255	7341	ENSG00000010256	UQCRC1
256	58147	ENSG00000010270	STARD3NL
257	923	ENSG00000010278	CD9
258	36740	ENSG00000010282	HHATL
259	9774	ENSG00000010292	NCAPD2
260	25649	ENSG00000010295	IFFO1
261	2680	ENSG00000010310	GIPR
262	31013	ENSG00000010318	PHF7
263	36199	ENSG00000010319	SEMA3G
264	11028	ENSG00000010322	NISCH
265	22921	ENSG00000010327	STAB1
266	56000	ENSG00000010361	FUZ
267	6504	ENSG00000010379	SLC6A13
268	3403	ENSG00000010404	IDS
269	5614	ENSG00000010438	PRSS3
270	7708	ENSG00000010539	ZNF200
271	915	ENSG00000010610	CD4
272	10087	ENSG00000010626	LRRC23
273	691	ENSG00000010671	BTK
274	3059	ENSG00000010704	HFE
275	22710	ENSG00000010803	SCMH1
276	2518	ENSG00000010810	FYN
277	3079	ENSG00000010818	HIVEP2
278	2310	ENSG00000010932	FMO1
279	6884	ENSG00000011007	TCEB3
280	11149	ENSG00000011009	LYPLA2
281	1176	ENSG00000011021	CLCN6
282	9758	ENSG00000011028	MRC2
283	1013020	ENSG00000011052	NME2
284	6498	ENSG00000011083	SLC6A7
285	10709	ENSG00000011105	TSPAN9
286	35016	ENSG00000011114	BTBD7
287	9405	ENSG00000011132	APBA3
288	34192	ENSG00000011143	MKS1
289	30581	ENSG00000011198	ABHD5
290	3705	ENSG00000011201	KAL1
291	26738	ENSG00000011243	AKAP8L
292	34088	ENSG00000011258	MBTD1
293	30578	ENSG00000011260	UTP18
294	33767	ENSG00000011275	RNF216
295	34191	ENSG00000011295	TTC19
296	5693	ENSG00000011304	PTBP1
297	8142	ENSG00000011332	DPF1
298	8944	ENSG00000011347	SYT7
299	23150	ENSG00000011376	LARS2
300	5254	ENSG00000011405	PIK3C2A
301	5297	ENSG00000011422	PLAUR
302	33734	ENSG00000011426	ANLN
303	37339	ENSG00000011451	WIZ
304	23390	ENSG00000011454	RABGAP1
305	1622	ENSG00000011465	DCN
306	34103	ENSG00000011478	QPCTL
307	5504	ENSG00000011485	PPP5C
308	22932	ENSG00000011523	CEP68
309	8425	ENSG00000011566	MAP4K3
310	26778	ENSG00000011590	ZBTB32
311	7262	ENSG00000011600	TYROBP
312	36422	ENSG00000011638	TMEM159
313	2540	ENSG00000011677	GABRA3
314	668	ENSG00000012048	BRCA1
315	2052	ENSG00000012061	ERCC1
316	928	ENSG00000012124	CD22
317	7823	ENSG00000012171	SEMA3B
318	30841	ENSG00000012174	MBTPS2
319	3982	ENSG00000012211	PRICKLE3
320	4032	ENSG00000012223	LTF
321	2122	ENSG00000012232	EXTL3
322	9827	ENSG00000012504	NR1H4
323	37941	ENSG00000012660	ELOVL5
324	237	ENSG00000012779	ALOX5
325	8231	ENSG00000012817	KDM5D
326	36931	ENSG00000012822	CALCOCO1
327	34437	ENSG00000012963	UBR7
328	11023	ENSG00000012983	MAP4K5
329	29836	ENSG00000013016	EHD3
330	5672	ENSG00000013275	PSMC4
331	23079	ENSG00000013288	MAN2B2
332	36982	ENSG00000013293	SLC7A14
333	4978	ENSG00000013297	CLDN11
334	31109	ENSG00000013306	SLC25A39
335	9817	ENSG00000013364	MVP
336	31147	ENSG00000013374	NUB1
337	5206	ENSG00000013375	PGM3
338	76599	ENSG00000013392	RWDD2A
339	1186	ENSG00000013441	CLK1
340	34992	ENSG00000013503	POLR3B
341	23112	ENSG00000013523	ANGEL1
342	9460	ENSG00000013561	RNF14
343	1762	ENSG00000013563	DNASE1L1
344	1651	ENSG00000013573	DDX11
345	30349	ENSG00000013583	HEBP1
346	8932	ENSG00000013588	GPRC5A
347	9901	ENSG00000013619	MAMLD1
348	918	ENSG00000013725	CD6
349	10313	ENSG00000013810	TACC3
350	23131	ENSG00000014123	UFL1
351	23402	ENSG00000014138	POLA2
352	22899	ENSG00000014164	ZC3H3
353	819	ENSG00000014216	CAPN1
354	52	ENSG00000014257	ACPP
355	4165	ENSG00000014641	MDH1
356	10316	ENSG00000014824	SLC30A9
357	10745	ENSG00000014914	MTMR11
358	1346	ENSG00000014919	COX15
359	133396	ENSG00000015133	CCDC88C
360	9993	ENSG00000015153	YAF2
361	10613	ENSG00000015171	ZMYND11
362	7411	ENSG00000015285	WAS
363	1788	ENSG00000015413	DPEP1
364	634	ENSG00000015475	BID
365	9638	ENSG00000015479	MATR3
366	29616	ENSG00000015520	NPC1L1
367	40765	ENSG00000015532	XYLT2
368	58430	ENSG00000015568	RGPD5
369	57253	ENSG00000015592	STMN4
370	23141	ENSG00000015676	NUDCD3
371	3645	ENSG00000016082	ISL1
372	34638	ENSG00000016391	CHDH
373	33137	ENSG00000016402	IL20RA
374	1170	ENSG00000016490	CLCA1
375	22558	ENSG00000016602	CLCA4
376	35118	ENSG00000016864	GLT8D1
377	26777	ENSG00000017260	ATP2C1
378	56499	ENSG00000017373	SRCIN1
379	3459	ENSG00000017427	IGF1
380	60216	ENSG00000017483	SLC38A5
381	55719	ENSG00000017621	MAGIX
382	10770	ENSG00000017797	RALBP1
383	22658	ENSG00000018189	RUFY3
384	1263	ENSG00000018236	CNTN1
385	6520	ENSG00000018280	SLC11A1
386	25686	ENSG00000018408	WWTR1
387	8474	ENSG00000018510	AGPS
388		ENSG00000018607	ZNF806
389	40575	ENSG00000018610	CXorf56
390	474	ENSG00000018625	ATP1A2
391	34911	ENSG00000018699	TTC27
392	80663	ENSG00000018869	ZNF582
393	23338	ENSG00000019102	VSIG2
394	22942	ENSG00000019144	PHLDB1
395	8616	ENSG00000019169	MARCO
396	1579	ENSG00000019186	CYP24A1
397	36260	ENSG00000019485	PRDM11
398	36859	ENSG00000019505	SYT13
399	6553	ENSG00000019549	SNAI2
400	967	ENSG00000019582	CD74
401	3064	ENSG00000019991	HGF
402	34053	ENSG00000019995	ZRANB1
403	22909	ENSG00000020129	NCDN
404	25709	ENSG00000020181	GPR124
405		ENSG00000020219	CCT8L1P
406	35023	ENSG00000020256	ZFP64
407	4305	ENSG00000020426	MNAT1
408	22789	ENSG00000020577	SAMD4A
409	860	ENSG00000020633	RUNX3
410	4335	ENSG00000020922	MRE11A
411	37287	ENSG00000021300	PLEKHB1
412	1977	ENSG00000021355	SERPINB1
413	41379	ENSG00000021461	CYP3A43
414	10977	ENSG00000021488	SLC7A9
415	6643	ENSG00000021574	SPAST
416	9234	ENSG00000021645	NRXN3
417	77597	ENSG00000021762	OSBPL5
418	9572	ENSG00000021776	AQR
419	1364	ENSG00000021826	CPS1
420	728	ENSG00000021852	C8B
421	2258	ENSG00000022267	FHL1
422	30987	ENSG00000022277	C20orf43
423	2538	ENSG00000022355	GABRA1
424	34944	ENSG00000022556	NLRP2
425	36486	ENSG00000022567	SLC45A4
426	9777	ENSG00000022840	RNF10
427	35067	ENSG00000022976	ZNF839
428	41027	ENSG00000023041	ZDHHC6
429	36749	ENSG00000023171	GRAMD1B
430	6018	ENSG00000023191	RNH1
431	4693	ENSG00000023228	NDUFS1
432	9677	ENSG00000023287	RB1CC1
433	22826	ENSG00000023318	ERP44
434	208	ENSG00000023330	ALAS1
435	327	ENSG00000023445	BIRC3
436	11055	ENSG00000023516	AKAP11
437	30505	ENSG00000023572	GLRX2
438	6577	ENSG00000023608	SNAPC1
439	30553	ENSG00000023697	DERA
440	11012	ENSG00000023734	STRAP
441	1235	ENSG00000023839	ABCC2
442	30109	ENSG00000023892	DEF6
443	30659	ENSG00000023902	PLEKHO1
444	2713	ENSG00000023909	GCLM
445	23059	ENSG00000024048	UBR2
446	29837	ENSG00000024422	EHD2
447	34924	ENSG00000024526	DEPDC1
448	25650	ENSG00000024862	CCDC28A
449	37342	ENSG00000025039	RRAGD
450	3278	ENSG00000025156	HSF2
451	30711	ENSG00000025293	PHF20
452	8561	ENSG00000025423	HSD17B6
453	9917	ENSG00000025434	NR1H3
454	1878	ENSG00000025708	TYMP
455	29516	ENSG00000025770	NCAPH2
456	10795	ENSG00000025772	TOMM34
457	11071	ENSG00000025796	SEC63
458	23387	ENSG00000025800	KPNA6
459	7388	ENSG00000026025	VIM
460		ENSG00000026036	RTEL1
461	352	ENSG00000026103	FAS
462	8566	ENSG00000026297	RNASET2
463	955	ENSG00000026508	CD44
464	3730	ENSG00000026559	KCNG1
465	36174	ENSG00000026652	AGPAT4
466	37094	ENSG00000026751	SLAMF7
467	10960	ENSG00000026950	BTN3A1
468	4260	ENSG00000027001	MIPEP
469	5551	ENSG00000027075	PRKCH
470	3620	ENSG00000027644	INSRR
471	3439	ENSG00000027697	IFNGR1
472	11124	ENSG00000027847	B4GALT7
473	8927	ENSG00000027869	SH2D2A
474	7401	ENSG00000028116	VRK2
475	7090	ENSG00000028137	TNFRSF1B
476	34880	ENSG00000028203	VEZT
477	5420	ENSG00000028277	POU2F2
478	41823	ENSG00000028310	BRD9
479	6602	ENSG00000028528	SNX1
480	9378	ENSG00000028839	TBPL1
481	36217	ENSG00000029153	ARNTL2
482	9630	ENSG00000029363	BCLAF1
483	34623	ENSG00000029364	SLC39A9
484	283	ENSG00000029534	ANK1
485	3361	ENSG00000029559	IBSP
486	30588	ENSG00000029639	TFB1M
487	9012	ENSG00000029725	RABEP1
488	3129	ENSG00000029993	HMGB3
489	23034	ENSG00000030066	NUP160
490	575	ENSG00000030110	BAK1
491	4567	ENSG00000030304	MUSK
492	22563	ENSG00000030419	IKZF2
493	2879	ENSG00000030582	GRN
494	30787	ENSG00000031003	FAM13B
495	36787	ENSG00000031081	ARHGAP31
496		ENSG00000031544	NR2E3
497	34455	ENSG00000031691	CENPQ
498	6267	ENSG00000031698	SARS
499	8432	ENSG00000031823	RANBP3
500	5894	ENSG00000032219	ARID4A
501	7217	ENSG00000032389	TSSC1
502	10750	ENSG00000032444	PNPLA6
503	8049	ENSG00000032742	IFT88
504	35337	ENSG00000033011	ALG1
505	34885	ENSG00000033030	ZCCHC8
506	9916	ENSG00000033050	ABCF2
507	33771	ENSG00000033100	CHPF2
508	36827	ENSG00000033122	LRRC7
509	2514	ENSG00000033170	FUT8
510	34525	ENSG00000033178	UBA6
511	9702	ENSG00000033327	GAB2
512	532	ENSG00000033627	ATP6V0A1
513	8488	ENSG00000033800	PIAS1
514	9356	ENSG00000033867	SLC4A7
515	318	ENSG00000034053	APBA2
516	28863	ENSG00000034063	UHRF1
517	5574	ENSG00000034152	MAP2K3
518	55448	ENSG00000034239	EFCAB1
519	9044	ENSG00000034510	TMSB10
520	28726	ENSG00000034533	ASTE1
521	25646	ENSG00000034677	RNF19A
522	8438	ENSG00000034693	PEX3
523	11180	ENSG00000034713	GABARAPL2
524	4627	ENSG00000034971	MYOC
525	26498	ENSG00000035115	SH3YL1
526	59098	ENSG00000035141	FAM136A
527	7371	ENSG00000035403	VCL
528	35078	ENSG00000035499	DEPDC1B
529	23358	ENSG00000035664	DAPK2
530	8379	ENSG00000035681	NSMAF
531	156	ENSG00000035687	ADSS
532	25977	ENSG00000035720	STAP1
533	7034	ENSG00000035862	TIMP2
534	5949	ENSG00000035928	RFC1
535	35062	ENSG00000036054	TBC1D23
536	8391	ENSG00000036257	CUL3
537	9048	ENSG00000036448	MYOM2
538	4977	ENSG00000036473	OTC
539	10700	ENSG00000036530	CYP46A1
540	25758	ENSG00000036549	ZZZ3
541	6534	ENSG00000036565	SLC18A1
542	8976	ENSG00000036672	USP2
543	842	ENSG00000036828	CASR
544	26920	ENSG00000037042	TUBG2
545	30603	ENSG00000037241	RPL26L1
546	2308	ENSG00000037280	FLT4
547	34177	ENSG00000037474	NSUN2
548	33746	ENSG00000037637	FBXO42
549	4213	ENSG00000037749	MFAP3
550	58455	ENSG00000037757	MRI1
551	4209	ENSG00000037897	METTL1
552	3204	ENSG00000037965	HOXC8
553	172	ENSG00000038002	AGA
554	34589	ENSG00000038210	PI4K2B
555	92046	ENSG00000038219	BOD1L
556	27174	ENSG00000038274	MAT2B
557	7049	ENSG00000038295	TLL1
558	23397	ENSG00000038358	EDC4
559	7161	ENSG00000038382	TRIO
560	1451	ENSG00000038427	VCAN
561	23029	ENSG00000038532	CLEC16A
562	4455	ENSG00000038945	MSR1
563	994	ENSG00000039068	CDH1
564	23272	ENSG00000039123	SKIV2L2
565	1755	ENSG00000039139	DNAH5
566	9621	ENSG00000039319	ZFYVE16
567	55370	ENSG00000039523	FAM65A
568	725	ENSG00000039537	C6
569	25813	ENSG00000039560	RAI14
570	10905	ENSG00000039600	SOX30
571	11123	ENSG00000039650	PNKP
572	34120	ENSG00000039987	BEST2
573	22790	ENSG00000040199	PHLPP2
574	34197	ENSG00000040275	CCDC99
575	26812	ENSG00000040341	STAU2
576	34185	ENSG00000040487	PQLC2
577	1486	ENSG00000040531	CTNS
578	41602	ENSG00000040608	RTN4R
579	54981	ENSG00000040633	PHF23
580	1003	ENSG00000040731	CDH10
581	3606	ENSG00000040933	INPP4A
582	5842	ENSG00000041353	RAB27B
583	5653	ENSG00000041357	PSMA4
584	22781	ENSG00000041515	MYO16
585	34630	ENSG00000041802	LSG1
586	9894	ENSG00000041880	PARP3
587	3351	ENSG00000041982	TNC
588	59886	ENSG00000041988	THAP3
589	80194	ENSG00000042062	FAM65C
590	35064	ENSG00000042088	TDP1
591	59073	ENSG00000042286	AIFM2
592	36197	ENSG00000042304	C2orf83
593	35101	ENSG00000042317	SPATA7
594	9303	ENSG00000042429	MED17
595	34173	ENSG00000042445	RETSAT
596	818	ENSG00000042493	CAPG
597	1166	ENSG00000042753	AP2S1
598	7356	ENSG00000042781	USH2A
599	10897	ENSG00000042813	ZPBP
600	6996	ENSG00000042832	TG
601	10705	ENSG00000042980	ADAM28
602	8472	ENSG00000043039	BARX2
603	33458	ENSG00000043093	DCUN1D1
604	23093	ENSG00000043143	PHF15
605	7503	ENSG00000043355	ZIC2
606	3912	ENSG00000043462	LCP2
607	34091	ENSG00000043514	TRIT1
608	150	ENSG00000043591	ADRB1
609	2964	ENSG00000044012	GUCA2B
610	9676	ENSG00000044090	CUL7
611	1484	ENSG00000044115	CTNNA1
612	5224	ENSG00000044446	PHKA2
613	34164	ENSG00000044459	CNTLN
614	2027	ENSG00000044524	EPHA3
615	3289	ENSG00000044574	HSPA5
616	1817	ENSG00000046604	DSG2
617	34249	ENSG00000046647	GEMIN8
618	8416	ENSG00000046651	OFD1
619	2807	ENSG00000046653	GPM6B
620	30919	ENSG00000046774	MAGEC2
621	56044	ENSG00000046889	PREX2
622	22640	ENSG00000047056	WDR37
623	41411	ENSG00000047188	YTHDC2
624	35754	ENSG00000047230	CTPS2
625	31086	ENSG00000047249	ATP6V1H
626	5399	ENSG00000047315	POLR2B
627	35487	ENSG00000047346	KIAA1370
628	78289	ENSG00000047365	ARAP2
629	7132	ENSG00000047410	TPR
630	1347	ENSG00000047457	CP
631	23002	ENSG00000047578	KIAA0556
632	58273	ENSG00000047579	DTNBP1
633	7461	ENSG00000047597	XK
634	36379	ENSG00000047617	ANO2
635	36380	ENSG00000047621	C12orf4
636	6287	ENSG00000047634	SCML1
637	35129	ENSG00000047644	WWC3
638	392	ENSG00000047648	ARHGAP6
639	26891	ENSG00000047662	FAM184B
640	4109	ENSG00000047849	MAP4
641	36398	ENSG00000047932	GOPC
642	6066	ENSG00000047936	ROS1
643	36919	ENSG00000048028	USP28
644	9590	ENSG00000048052	HDAC9
645	26010	ENSG00000048140	TSPAN17
646	30971	ENSG00000048162	NOP16
647	36818	ENSG00000048342	CC2D2A
648	29974	ENSG00000048392	RRM2B
649	81737	ENSG00000048405	ZNF800
650	605	ENSG00000048462	TNFRSF17
651	60130	ENSG00000048471	SNX29
652	35172	ENSG00000048540	LMO3
653	34462	ENSG00000048544	MRPS10
654	2961	ENSG00000048545	GUCA1A
655	31253	ENSG00000048649	RSF1
656	34476	ENSG00000048707	VPS13D
657	10512	ENSG00000048740	CELF2
658	22951	ENSG00000048828	FAM120A
659	23273	ENSG00000048991	R3HDM1
660	1289	ENSG00000049089	COL9A2
661	4229	ENSG00000049130	KITLG
662	1152	ENSG00000049167	ERCC8
663	11015	ENSG00000049192	ADAMTS6
664	9421	ENSG00000049239	H6PD
665	9206	ENSG00000049245	VAMP3
666	8786	ENSG00000049246	PER3
667	10753	ENSG00000049247	UTS2
668	3579	ENSG00000049249	TNFRSF9
669	34329	ENSG00000049283	EPN3
670		ENSG00000049319	SRD5A2
671	4027	ENSG00000049323	LTBP1
672	133255	ENSG00000049449	RCN1
673	1991	ENSG00000049540	ELN
674	5950	ENSG00000049541	RFC2
675	36765	ENSG00000049618	ARID1B
676	56748	ENSG00000049656	CLPTM1L
677	23082	ENSG00000049759	NEDD4L
678	30426	ENSG00000049768	FOXP3
679	59739	ENSG00000049769	PPP1R3F
680	3056	ENSG00000049860	HEXB
681	55613	ENSG00000049883	PTCD2
682	109873	ENSG00000050030	KIAA2022
683	31008	ENSG00000050130	JKAMP
684	26867	ENSG00000050165	DKK3
685	7938	ENSG00000050327	ARHGEF5
686	9459	ENSG00000050344	NFE2L3
687	40576	ENSG00000050393	CCDC90A
688	30954	ENSG00000050405	LIMA1
689	25624	ENSG00000050426	LETMD1
690	9357	ENSG00000050438	SLC4A8
691	10173	ENSG00000050555	LAMC3
692	5701	ENSG00000050628	PTGER3
693	55733	ENSG00000050730	TNIP3
694	5569	ENSG00000050748	MAPK9
695	60055	ENSG00000050767	COL23A1
696	9422	ENSG00000050820	BCAR1
697	58278	ENSG00000051009	FAM160A2
698	9565	ENSG00000051108	HERPUD1
699	9317	ENSG00000051128	HOMER3
700	5856	ENSG00000051180	RAD51
701	10563	ENSG00000051341	POLQ
702	5259	ENSG00000051382	PIK3CB
703	1524	ENSG00000051523	CYBA
704	58531	ENSG00000051596	THOC3
705	23347	ENSG00000051620	HEBP2
706	10052	ENSG00000051825	MPHOSPH9
707	33768	ENSG00000052126	PLEKHA5
708	5620	ENSG00000052344	PRSS8
709	55944	ENSG00000052723	SIKE1
710	22978	ENSG00000052749	RRP12
711	36873	ENSG00000052795	FNIP2
712	6273	ENSG00000052802	MSMO1
713	35050	ENSG00000052841	TTC17
714	37989	ENSG00000052850	ALX4
715	22860	ENSG00000053108	FSTL4
716	1104	ENSG00000053254	FOXN3
717	170098	ENSG00000053328	C6orf186
718	8508	ENSG00000053371	AKR7A2
719	30636	ENSG00000053372	MRTO4
720	4795	ENSG00000053438	NNAT
721	35138	ENSG00000053501	USE1
722	22856	ENSG00000053524	MCF2L2
723	57956	ENSG00000053702	NRIP2
724	3884	ENSG00000053747	LAMA3
725	35034	ENSG00000053770	MUDENG
726	29678	ENSG00000053900	ANAPC4
727	3759	ENSG00000053918	KCNQ1
728	26840	ENSG00000054116	TRAPPC3
729	9823	ENSG00000054118	THRAP3
730	28821	ENSG00000054148	PHPT1
731	949	ENSG00000054179	ENTPD2
732	4040	ENSG00000054219	LY75
733	31222	ENSG00000054267	ARID4B
734	23350	ENSG00000054277	OPN3
735	10648	ENSG00000054282	SDCCAG8
736	5766	ENSG00000054356	PTPRN
737	35022	ENSG00000054392	HHAT
738	22850	ENSG00000054523	KIF1B
739	2280	ENSG00000054598	FOXC1
740	25522	ENSG00000054611	TBC1D22A
741	22979	ENSG00000054654	SYNE2
742	36748	ENSG00000054690	PLEKHH1
743	9934	ENSG00000054793	ATP9A
744	23380	ENSG00000054796	SPO11
745	80041	ENSG00000054803	CBLN4
746	25633	ENSG00000054938	CHRDL2
747	22956	ENSG00000054965	FAM168A
748	59147	ENSG00000054967	RELT
749	2565	ENSG00000054983	GALC
750	31082	ENSG00000055044	NOP58
751	25848	ENSG00000055070	C1orf144
752	3732	ENSG00000055118	KCNH2
753	8393	ENSG00000055130	CUL1
754	10669	ENSG00000055147	FAM114A2
755	26744	ENSG00000055163	CYFIP2
756	22873	ENSG00000055208	TAB2
757	77758	ENSG00000055211	C6orf72
758	5578	ENSG00000055332	EIF2AK2
759	36875	ENSG00000055483	USP36
760	37322	ENSG00000055609	MLL3
761	34572	ENSG00000055732	MCOLN3
762	77524	ENSG00000055813	CCDC85A
763	23124	ENSG00000055917	PUM2
764	58746	ENSG00000055950	MRPL43
765	3675	ENSG00000055955	ITIH4
766	3672	ENSG00000055957	ITIH1
767	34258	ENSG00000056050	C4orf27
768	31143	ENSG00000056097	ZFR
769	34898	ENSG00000056277	ZNF280C
770	10728	ENSG00000056291	NPFFR2
771	76622	ENSG00000056487	PHF21B
772	7142	ENSG00000056558	TRAF1
773	33833	ENSG00000056586	RC3H2
774	7659	ENSG00000056661	PCGF2
775	34829	ENSG00000056736	IL17RB
776	10600	ENSG00000056972	TRAF3IP2
777	8829	ENSG00000056998	GYG2
778	79476	ENSG00000057019	DCBLD2
779	6282	ENSG00000057149	SERPINB3
780	6606	ENSG00000057252	SOAT1
781	5286	ENSG00000057294	PKP2
782	4412	ENSG00000057468	MSH4
783	2140	ENSG00000057593	F7
784	2649	ENSG00000057608	GDI2
785	636	ENSG00000057657	PRDM1
786	9334	ENSG00000057663	ATG5
787	36731	ENSG00000057704	TMCC3
788	36373	ENSG00000057757	PITHD1
789	36777	ENSG00000057935	MTA3
790	8875	ENSG00000058056	USP13
791	22955	ENSG00000058063	ATP11B
792	3893	ENSG00000058085	LAMC2
793	5186	ENSG00000058091	CDK14
794	29660	ENSG00000058262	SEC61A1
795	4633	ENSG00000058272	PPP1R12A
796	5891	ENSG00000058335	RASGRF1
797	812	ENSG00000058404	CAMK2B
798	9552	ENSG00000058453	CROCC
799	35007	ENSG00000058600	POLR3E
800	490	ENSG00000058668	ATP2B4
801	9733	ENSG00000058673	ZC3H11A
802	35070	ENSG00000058729	RIOK2
803	33723	ENSG00000058799	YIPF1
804	34995	ENSG00000058804	TMEM48
805	1596	ENSG00000058866	DGKG
806	58466	ENSG00000059122	FLYWCH1
807	41293	ENSG00000059145	UNKL
808	6876	ENSG00000059377	TBXAS1
809	41336	ENSG00000059378	PARP12
810	5800	ENSG00000059573	ALDH18A1
811	6854	ENSG00000059588	TARBP1
812	5156	ENSG00000059691	PET112
813	4059	ENSG00000059728	MXD1
814	5096	ENSG00000059758	CDK17
815	149578	ENSG00000059769	DNAJC25
816	6479	ENSG00000059804	SLC2A3
817	5630	ENSG00000059915	PSD
818	9027	ENSG00000060069	CTDP1
819	8465	ENSG00000060138	CSDA
820	34648	ENSG00000060140	STYK1
821	41643	ENSG00000060237	WNK1
822		ENSG00000060303	RPS17P5
823	35038	ENSG00000060339	CCAR1
824	10896	ENSG00000060491	OGFR
825	2752	ENSG00000060558	GNA15
826	58897	ENSG00000060566	CREB3L3
827	34939	ENSG00000060642	PIGV
828	9931	ENSG00000060656	PTPRU
829	9274	ENSG00000060688	SNRNP40
830	23259	ENSG00000060709	RIMBP2
831	1292	ENSG00000060718	COL11A1
832	55635	ENSG00000060749	QSER1
833	31140	ENSG00000060762	BRP44L
834	27	ENSG00000060971	ACAA1
835	583	ENSG00000060982	BCAT1
836	31044	ENSG00000061273	HDAC7
837	11018	ENSG00000061337	LZTS1
838	60262	ENSG00000061455	PRDM6
839	7435	ENSG00000061492	WNT8A
840	6636	ENSG00000061656	SPAG4
841	10629	ENSG00000061676	NCKAP1
842	37948	ENSG00000061794	MRPS35
843	2966	ENSG00000061918	GUCY1B3
844	6397	ENSG00000061936	SFSWAP
845	10042	ENSG00000061938	TNK2
846	22796	ENSG00000061987	MON2
847	996	ENSG00000062038	CDH3
848	413	ENSG00000062096	ARSF
849	41580	ENSG00000062194	GPBP1
850	58847	ENSG00000062282	DGAT2
851	7727	ENSG00000062370	ZNF285
852	1420	ENSG00000062485	CS
853	4033	ENSG00000062524	LTK
854	41475	ENSG00000062582	MRPS24
855	40559	ENSG00000062598	ELMO2
856	22818	ENSG00000062650	WAPAL
857	57353	ENSG00000062716	VMP1
858	10366	ENSG00000062725	APPBP2
859	5392	ENSG00000062822	POLD1
860	79037	ENSG00000063015	SEZ6
861	1960	ENSG00000063046	EIF4B
862	28704	ENSG00000063127	SLC6A16
863	29731	ENSG00000063169	GLTSCR1
864	36127	ENSG00000063176	SPHK2
865	6109	ENSG00000063177	RPL18
866	766	ENSG00000063180	CA11
867	55566	ENSG00000063241	ISOC2
868	11173	ENSG00000063244	U2AF2
869	29657	ENSG00000063245	EPN1
870	34877	ENSG00000063322	MED29
871	36764	ENSG00000063438	AHRR
872	2911	ENSG00000063515	GSC2
873	10680	ENSG00000063587	ZNF275
874	8701	ENSG00000063601	MTMR1
875	2800	ENSG00000063660	GPC1
876	36420	ENSG00000063761	ADCK1
877	3012	ENSG00000063854	HAGH
878	6015	ENSG00000063978	RNF4
879	837	ENSG00000064012	CASP8
880	22753	ENSG00000064042	LIMCH1
881	35015	ENSG00000064102	C12orf11
882	31248	ENSG00000064115	TM7SF3
883	1735	ENSG00000064195	DLX3
884	32820	ENSG00000064199	SPA17
885	9932	ENSG00000064201	TSPAN32
886	8762	ENSG00000064205	WISP2
887	37338	ENSG00000064218	DMRT3
888	10255	ENSG00000064225	ST3GAL6
889	9770	ENSG00000064270	ATP2C2
890	4773	ENSG00000064300	NGFR
891	30420	ENSG00000064309	CDON
892	6833	ENSG00000064313	TAF2
893	28732	ENSG00000064393	HIPK2
894	23289	ENSG00000064419	TNPO3
895	1018776	ENSG00000064489	MEF2BNB-MEF2B
896	8556	ENSG00000064490	RFXANK
897	34218	ENSG00000064545	TMEM161A
898	9046	ENSG00000064547	LPAR2
899	5444	ENSG00000064601	CTSA
900	10002	ENSG00000064607	SUGP2
901	6522	ENSG00000064651	SLC12A2
902	28702	ENSG00000064652	SNX24
903	2124	ENSG00000064655	EYA2
904	1256	ENSG00000064666	CNN2
905	10200	ENSG00000064687	ABCA7
906	9483	ENSG00000064692	SNCAIP
907	11058	ENSG00000064703	DDX20
908	32819	ENSG00000064726	BTBD1
909	35000	ENSG00000064763	FAR2
910	8471	ENSG00000064787	BCAS1
911	5417	ENSG00000064835	POU1F1
912	1109	ENSG00000064886	CHI3L2
913	22660	ENSG00000064932	SBNO2
914	5346	ENSG00000064933	PMS1
915	10215	ENSG00000064961	HMG20B
916	10057	ENSG00000064989	CALCRL
917	6842	ENSG00000064995	TAF11
918	23049	ENSG00000064999	ANKS1A
919	8864	ENSG00000065000	AP3D1
920	7586	ENSG00000065029	ZNF76
921	9216	ENSG00000065054	SLC9A3R2
922	4882	ENSG00000065057	NTHL1
923	34176	ENSG00000065060	UHRF1BP1
924	2756	ENSG00000065135	GNAI3
925	3818	ENSG00000065150	IPO5
926	4911	ENSG00000065154	OAT
927	10727	ENSG00000065183	WDR3
928	5554	ENSG00000065243	PKN2
929	36692	ENSG00000065268	WDR18
930	9553	ENSG00000065308	TRAM2
931	9287	ENSG00000065320	NTN1
932	9205	ENSG00000065325	GLP2R
933	34677	ENSG00000065328	MCM10
934	1594	ENSG00000065357	DGKA
935	2050	ENSG00000065361	ERBB3
936	34052	ENSG00000065371	ROPN1
937	60057	ENSG00000065413	ANKRD44
938	3710	ENSG00000065427	KARS
939	23290	ENSG00000065457	ADAT1
940	10796	ENSG00000065485	PDIA5
941	34922	ENSG00000065491	TBC1D22B
942	4684	ENSG00000065518	NDUFB4
943	22768	ENSG00000065526	SPEN
944	4612	ENSG00000065534	MYLK
945	35142	ENSG00000065548	ZC3H15
946	6380	ENSG00000065559	MAP2K4
947	34537	ENSG00000065600	TMEM206
948	9748	ENSG00000065609	SNAP91
949	9604	ENSG00000065613	SLK
950	30649	ENSG00000065615	CYB5R4
951	1299	ENSG00000065618	COL17A1
952	78742	ENSG00000065621	GSTO2
953	34465	ENSG00000065665	SEC61A2
954	5556	ENSG00000065675	PRKCQ
955	7046	ENSG00000065717	TLE2
956	31145	ENSG00000065802	ASB1
957	57883	ENSG00000065809	FAM107B
958	4174	ENSG00000065833	ME1
959	22971	ENSG00000065882	TBC1D1
960	8552	ENSG00000065883	CDK13
961	10639	ENSG00000065911	MTHFD2
962	58877	ENSG00000065923	SLC9A7
963	35099	ENSG00000065970	FOXJ2
964	4873	ENSG00000065978	YBX1
965	5109	ENSG00000065989	PDE4A
966	5493	ENSG00000066027	PPP2R5A
967	1485	ENSG00000066032	CTNNA2
968	1979	ENSG00000066044	ELAVL1
969	7032	ENSG00000066056	TIE1
970	36882	ENSG00000066084	DIP2B
971	6562	ENSG00000066117	SMARCD1
972	9538	ENSG00000066135	KDM4A
973	4771	ENSG00000066136	NFYC
974	58427	ENSG00000066185	ZMYND12
975	6514	ENSG00000066230	SLC9A3
976	25540	ENSG00000066248	NGEF
977	92030	ENSG00000066279	ASPM
978	8755	ENSG00000066294	CD84
979	41397	ENSG00000066322	ELOVL1
980	6648	ENSG00000066336	SPI1
981	29825	ENSG00000066379	ZNRD1
982	740	ENSG00000066382	MPPED2
983	30690	ENSG00000066405	CLDN18
984	26852	ENSG00000066422	ZBTB11
985	4262	ENSG00000066427	ATXN3
986	9806	ENSG00000066455	GOLGA5
987	2248	ENSG00000066468	FGFR2
988	34920	ENSG00000066557	LRRC40
989	30498	ENSG00000066583	ISOC1
990	1994	ENSG00000066629	EML1
991	37947	ENSG00000066651	TRMT11
992	34912	ENSG00000066654	THUMPD1
993	60023	ENSG00000066697	C9orf30
994	25902	ENSG00000066735	KIF26A
995	34391	ENSG00000066739	ATG2B
996	10418	ENSG00000066777	ARFGEF1
997	110368	ENSG00000066813	ACSM2B
998	36896	ENSG00000066827	ZFAT
999	9506	ENSG00000066855	MTFR1
1000	10576	ENSG00000066923	STAG3
1001	2220	ENSG00000066926	FECH
1002	4623	ENSG00000066933	MYO9A
1003	8584	ENSG00000067048	DDX3Y
1004	5182	ENSG00000067057	PFKP
1005	3402	ENSG00000067064	IDI1
1006	6632	ENSG00000067066	SP100
1007	1307	ENSG00000067082	KLF6
1008	8544	ENSG00000067113	PPAP2A
1009	4730	ENSG00000067141	NEO1
1010	23226	ENSG00000067167	TRAM1
1011	5223	ENSG00000067177	PHKA1
1012	7089	ENSG00000067182	TNFRSF1A
1013	778	ENSG00000067191	CACNB1
1014	7767	ENSG00000067208	EVI5
1015	9263	ENSG00000067221	STOML1
1016	5283	ENSG00000067225	PKM2
1017	33796	ENSG00000067248	DHX29
1018	29827	ENSG00000067334	DNTTIP2
1019	54930	ENSG00000067365	METTL22
1020	7115	ENSG00000067369	TP53BP1
1021	7173	ENSG00000067445	TRO
1022	30501	ENSG00000067533	RRP15
1023	384	ENSG00000067560	RHOA
1024	1647	ENSG00000067596	DHX8
1025	5350	ENSG00000067601	PMS2P4
1026	5558	ENSG00000067606	PRKCZ
1027	7501	ENSG00000067646	ZFY
1028	34988	ENSG00000067704	IARS2
1029	6817	ENSG00000067715	SYT1
1030	59734	ENSG00000067798	NAV3
1031	3401	ENSG00000067829	IDH3G
1032	55444	ENSG00000067836	ROGDI
1033	36868	ENSG00000067840	PDZD4
1034	489	ENSG00000067842	ATP2B3
1035	6061	ENSG00000067900	ROCK1
1036	861	ENSG00000067955	CBFB
1037	5133	ENSG00000067992	PDK3
1038	8623	ENSG00000068001	HYAL2
1039	9615	ENSG00000068024	HDAC4
1040	11026	ENSG00000068028	RASSF1
1041	2246	ENSG00000068078	FGFR3
1042	3410	ENSG00000068079	IFI35
1043	40540	ENSG00000068097	HEATR6
1044	56148	ENSG00000068120	COASY
1045	55792	ENSG00000068137	PLEKHH3
1046	4180	ENSG00000068305	MEF2A
1047	34882	ENSG00000068308	OTUD5
1048	6988	ENSG00000068323	TFE3
1049	4912	ENSG00000068354	TBC1D25
1050	2167	ENSG00000068366	ACSL4
1051	3607	ENSG00000068383	INPP5A
1052	26983	ENSG00000068394	GPKOW
1053	36129	ENSG00000068400	GRIPAP1
1054	23891	ENSG00000068438	FTSJ1
1055	35060	ENSG00000068489	PRR11
1056	41579	ENSG00000068615	REEP1
1057	23005	ENSG00000068650	ATP11A
1058	25634	ENSG00000068654	POLR1A
1059	9597	ENSG00000068697	LAPTM4A
1060	36493	ENSG00000068724	TTC7A
1061	30928	ENSG00000068745	IP6K2
1062	94919	ENSG00000068781	STON1-GTF2A1L
1063	34422	ENSG00000068784	SRBD1
1064	22946	ENSG00000068793	CYFIP1
1065	3771	ENSG00000068796	KIF2A
1066	10089	ENSG00000068831	RASGRP2
1067	22953	ENSG00000068878	PSME4
1068	36833	ENSG00000068885	IFT80
1069	22689	ENSG00000068903	SIRT2
1070	26993	ENSG00000068912	ERLEC1
1071	5494	ENSG00000068971	PPP2R5B
1072	5805	ENSG00000068976	PYGM
1073	8642	ENSG00000068985	PAGE1
1074	5275	ENSG00000069011	PITX1
1075	36391	ENSG00000069018	TRPC7
1076	119586	ENSG00000069020	MAST4
1077	85748	ENSG00000069122	GPR116
1078	33840	ENSG00000069188	SDK2
1079	8684	ENSG00000069206	ADAM7
1080	35035	ENSG00000069248	NUP133
1081	41285	ENSG00000069275	NUCKS1
1082	35026	ENSG00000069329	VPS35
1083	10148	ENSG00000069345	DNAJA2
1084	599	ENSG00000069399	BCL3
1085	8448	ENSG00000069424	KCNAB2
1086	9915	ENSG00000069431	ABCC9
1087	30565	ENSG00000069482	GAL
1088	28856	ENSG00000069493	CLEC2D
1089	79804	ENSG00000069509	FUNDC1
1090	4104	ENSG00000069535	MAOB
1091	6063	ENSG00000069667	RORA
1092	1803	ENSG00000069696	DRD4
1093	7007	ENSG00000069702	TGFBR3
1094	23040	ENSG00000069712	KIAA1107
1095	8341	ENSG00000069764	PLA2G10
1096	33917	ENSG00000069812	HES2
1097	480	ENSG00000069849	ATP1B3
1098	4708	ENSG00000069869	NEDD4
1099	9348	ENSG00000069943	PIGB
1100	5565	ENSG00000069956	MAPK6
1101	10534	ENSG00000069966	GNB5
1102	5841	ENSG00000069974	RAB27A
1103	27184	ENSG00000069998	CECR5
1104	7310	ENSG00000070010	UFD1L
1105	4015	ENSG00000070018	LRP6
1106	2967	ENSG00000070019	GUCY2C
1107	6308	ENSG00000070031	SCT
1108	36934	ENSG00000070047	PHRF1
1109	8452	ENSG00000070061	IKBKAP
1110	4894	ENSG00000070081	NUCB2
1111	5185	ENSG00000070087	PFN2
1112	5742	ENSG00000070159	PTPN3
1113	6670	ENSG00000070182	SPTB
1114	26816	ENSG00000070190	DAPP1
1115	2240	ENSG00000070193	FGF10
1116	23201	ENSG00000070214	SLC44A1
1117	34205	ENSG00000070269	C14orf101
1118	23048	ENSG00000070366	SMG6
1119	10493	ENSG00000070367	EXOC5
1120	8167	ENSG00000070371	CLTCL1
1121	26751	ENSG00000070388	FGF22
1122	10126	ENSG00000070404	FSTL3
1123	9849	ENSG00000070413	DGCR2
1124	34947	ENSG00000070423	RNF126
1125	4309	ENSG00000070444	MNT
1126	55200	ENSG00000070476	ZXDC
1127	22965	ENSG00000070495	JMJD6
1128	5391	ENSG00000070501	POLB
1129	35097	ENSG00000070526	ST6GALNAC1
1130	34351	ENSG00000070540	WIPI1
1131	22600	ENSG00000070601	FRMPD1
1132	36977	ENSG00000070610	GBA2
1133	3320	ENSG00000070614	NDST1
1134	437	ENSG00000070669	ASNS
1135	10789	ENSG00000070718	AP3M2
1136	1249	ENSG00000070729	CNGB1
1137	10463	ENSG00000070731	ST6GALNAC2
1138	1095	ENSG00000070748	CHAT
1139	26731	ENSG00000070756	PABPC1
1140	10273	ENSG00000070759	TESK2
1141	28841	ENSG00000070761	C16orf80
1142	1448	ENSG00000070770	CSNK2A2
1143	10940	ENSG00000070778	PTPN21
1144	8812	ENSG00000070785	EIF2B3
1145	811	ENSG00000070808	CAMK2A
1146	6909	ENSG00000070814	TCOF1
1147	993	ENSG00000070831	CDC42
1148	25780	ENSG00000070882	OSBPL3
1149	2031	ENSG00000070886	EPHA8
1150	6523	ENSG00000070915	SLC12A3
1151	36131	ENSG00000070950	RAD18
1152	487	ENSG00000070961	ATP2B1
1153	29585	ENSG00000070985	TRPM5
1154	8380	ENSG00000071051	NCK2
1155	9311	ENSG00000071054	MAP4K4
1156	11156	ENSG00000071073	MGAT4A
1157	6128	ENSG00000071082	RPL31
1158	9804	ENSG00000071127	WDR1
1159	22916	ENSG00000071189	SNX13
1160	34149	ENSG00000071203	MS4A12
1161	55461	ENSG00000071205	ARHGAP10
1162	6163	ENSG00000071242	RPS6KA2
1163	33847	ENSG00000071243	ING3
1164	22602	ENSG00000071246	VASH1
1165	29728	ENSG00000071282	LMCD1
1166	76905	ENSG00000071462	WBSCR22
1167	6364	ENSG00000071537	SEL1L
1168	9185	ENSG00000071539	TRIP13
1169	534	ENSG00000071553	ATP6AP1
1170	6889	ENSG00000071564	TCF3
1171	28687	ENSG00000071575	TRIB2
1172	26276	ENSG00000071626	DAZAP1
1173	32933	ENSG00000071655	MBD3
1174	30534	ENSG00000071677	PRLH
1175	6557	ENSG00000071794	HLTF
1176	9007	ENSG00000071859	FAM50A
1177	37804	ENSG00000071889	FAM3A
1178	29629	ENSG00000071894	CPSF1
1179	79883	ENSG00000071909	MYO3B
1180	55703	ENSG00000071967	CYBRD1
1181	28249	ENSG00000071991	CDH19
1182	5102	ENSG00000071994	PDCD2
1183	34406	ENSG00000072041	SLC6A15
1184	30591	ENSG00000072042	RDH11
1185	5534	ENSG00000072062	PRKACA
1186	22615	ENSG00000072071	LPHN1
1187	6654	ENSG00000072080	SPP2
1188	84	ENSG00000072110	ACTN1
1189	23258	ENSG00000072121	ZFYVE26
1190	27075	ENSG00000072133	RPS6KA6
1191	22661	ENSG00000072134	EPN2
1192	26217	ENSG00000072135	PTPN18
1193	34968	ENSG00000072163	LIMS2
1194	34804	ENSG00000072182	ACCN4
1195	10144	ENSG00000072195	SPEG
1196	58904	ENSG00000072201	LNX1
1197	221	ENSG00000072210	ALDH3A2
1198	6995	ENSG00000072274	TFRC
1199	6680	ENSG00000072310	SREBF1
1200	7181	ENSG00000072315	TRPC5
1201	26870	ENSG00000072364	AFF4
1202	7278	ENSG00000072401	UBE2D1
1203	40999	ENSG00000072415	MPP5
1204	9742	ENSG00000072422	RHOBTB1
1205		ENSG00000072444	ASAH2C
1206	8191	ENSG00000072501	SMC1A
1207	3011	ENSG00000072506	HSD17B10
1208	1996	ENSG00000072518	MARK2
1209	3141	ENSG00000072571	HMMR
1210	35032	ENSG00000072609	CHFR
1211	29686	ENSG00000072657	TRHDE
1212	8874	ENSG00000072682	P4HA2
1213	2198	ENSG00000072694	FCGR2B
1214	4749	ENSG00000072736	NFATC3
1215	30577	ENSG00000072756	TRNT1
1216	34	ENSG00000072778	ACADVL
1217	6753	ENSG00000072786	STK10
1218	23046	ENSG00000072803	FBXW11
1219	9600	ENSG00000072818	ACAP1
1220	1391	ENSG00000072832	CRMP1
1221	2106	ENSG00000072840	EVC
1222	30492	ENSG00000072849	DERL2
1223	34136	ENSG00000072858	SIDT1
1224	34109	ENSG00000072864	NDE1
1225	10188	ENSG00000072952	MRVI1
1226	54881	ENSG00000072954	TMEM38A
1227	8828	ENSG00000072958	AP1M1
1228	5785	ENSG00000073008	PVR
1229	8451	ENSG00000073009	IKBKG
1230	7472	ENSG00000073050	XRCC1
1231	944	ENSG00000073060	SCARB1
1232	34194	ENSG00000073067	CYP2W1
1233	4146	ENSG00000073111	MCM2
1234	33747	ENSG00000073146	MOV10L1
1235	35945	ENSG00000073150	PANX2
1236	57884	ENSG00000073169	RP3-402G11.5
1237	8557	ENSG00000073282	TP63
1238	56017	ENSG00000073331	ALPK1
1239	3968	ENSG00000073350	LLGL2
1240	5119	ENSG00000073417	PDE8A
1241	1174	ENSG00000073464	CLCN4
1242	33766	ENSG00000073536	NLE1
1243	6353	ENSG00000073578	SDHA
1244	6565	ENSG00000073584	SMARCE1
1245	34041	ENSG00000073598	FNDC8
1246	35164	ENSG00000073605	GSDMB
1247	5895	ENSG00000073614	KDM5A
1248	4160	ENSG00000073670	ADAM11
1249	5491	ENSG00000073711	PPP2R3A
1250	10821	ENSG00000073712	FERMT2
1251	8578	ENSG00000073734	ABCB11
1252	10025	ENSG00000073737	DHRS9
1253	917	ENSG00000073754	CD5L
1254	5711	ENSG00000073756	PTGS2
1255	10497	ENSG00000073792	IGF2BP2
1256	9051	ENSG00000073803	MAP3K13
1257	6444	ENSG00000073849	ST6GAL1
1258	29742	ENSG00000073861	TBX21
1259		ENSG00000073905	VDAC1P1
1260	9984	ENSG00000073910	FRY
1261	8245	ENSG00000073921	PICALM
1262	4874	ENSG00000073969	NSF
1263	2719	ENSG00000074047	GLI2
1264	23087	ENSG00000074054	CLASP1
1265	41836	ENSG00000074071	MRPS34
1266	4823	ENSG00000074181	NOTCH3
1267	1198	ENSG00000074201	CLNS1A
1268	5490	ENSG00000074211	PPP2R2C
1269	8402	ENSG00000074219	TEAD2
1270	8655	ENSG00000074266	EED
1271	34114	ENSG00000074276	CDHR2
1272	6580	ENSG00000074317	SNCB
1273	7208	ENSG00000074319	TSG101
1274	34710	ENSG00000074356	C17orf85
1275	486	ENSG00000074370	ATP2A3
1276	767	ENSG00000074410	CA12
1277	11178	ENSG00000074416	MGLL
1278	37701	ENSG00000074527	NTN4
1279	614	ENSG00000074582	BCS1L
1280	9747	ENSG00000074590	NUAK1
1281	34167	ENSG00000074603	DPP8
1282	9063	ENSG00000074621	SLC24A1
1283	34494	ENSG00000074657	ZNF532
1284	8512	ENSG00000074660	SCARF1
1285	3973	ENSG00000074695	LMAN1
1286	30975	ENSG00000074696	PTPLAD1
1287	25783	ENSG00000074706	IPCEF1
1288	22895	ENSG00000074755	ZZEF1
1289	29998	ENSG00000074771	NOX3
1290	2008	ENSG00000074800	ENO1
1291	6521	ENSG00000074803	SLC12A1
1292	35290	ENSG00000074842	C19orf10
1293	36992	ENSG00000074855	ANO8
1294	30657	ENSG00000074935	TUBE1
1295	34449	ENSG00000074964	ARHGEF10L
1296	7251	ENSG00000074966	TXK
1297	9527	ENSG00000075035	WSCD2
1298	3760	ENSG00000075043	KCNQ2
1299	6825	ENSG00000075073	TACR2
1300	41029	ENSG00000075089	ACTR6
1301	34251	ENSG00000075131	TIPIN
1302	6677	ENSG00000075142	SRI
1303	8603	ENSG00000075151	EIF4G3
1304	54863	ENSG00000075188	NUP37
1305	10224	ENSG00000075213	SEMA3A
1306	30992	ENSG00000075218	GTSE1
1307	10365	ENSG00000075223	SEMA3C
1308	34309	ENSG00000075234	TTC38
1309	35	ENSG00000075239	ACAT1
1310	22906	ENSG00000075240	GRAMD4
1311	9476	ENSG00000075275	CELSR1
1312	7436	ENSG00000075290	WNT8B
1313	27077	ENSG00000075292	ZNF638
1314	35257	ENSG00000075303	SLC25A40
1315	28826	ENSG00000075336	C18orf55
1316	116	ENSG00000075340	ADD2
1317	2234	ENSG00000075388	FGF4
1318	9322	ENSG00000075391	RASAL2
1319	9461	ENSG00000075399	C16orf7
1320	7544	ENSG00000075407	ZNF37A
1321	4115	ENSG00000075413	MARK3
1322	5218	ENSG00000075415	SLC25A3
1323	41351	ENSG00000075420	FNDC3B
1324	2339	ENSG00000075426	FOSL2
1325	26836	ENSG00000075429	CACNG5
1326	26837	ENSG00000075461	CACNG4
1327	94597	ENSG00000075539	FRYL
1328	23260	ENSG00000075568	TMEM131
1329	6584	ENSG00000075618	FSCN1
1330	57	ENSG00000075624	ACTB
1331	34323	ENSG00000075643	MOCOS
1332	5305	ENSG00000075651	PLD1
1333	476	ENSG00000075673	ATP12A
1334	94292	ENSG00000075702	WDR62
1335	1727	ENSG00000075711	DLG1
1336	7833	ENSG00000075785	RAB7A
1337	35258	ENSG00000075790	BCAP29
1338	25705	ENSG00000075826	SEC31B
1339	9589	ENSG00000075856	SART3
1340	35131	ENSG00000075884	ARHGAP15
1341	76667	ENSG00000075886	TUBA3D
1342	5044	ENSG00000075891	PAX2
1343	22771	ENSG00000075914	EXOSC7
1344	22676	ENSG00000075945	KIFAP3
1345	23363	ENSG00000075975	MKRN2
1346	4150	ENSG00000076003	MCM6
1347	25745	ENSG00000076043	REXO2
1348	10033	ENSG00000076053	RBM7
1349	5907	ENSG00000076067	RBMS2
1350	11016	ENSG00000076108	BAZ2A
1351	25679	ENSG00000076201	PTPN23
1352	4267	ENSG00000076242	MLH1
1353	7331	ENSG00000076248	UNG
1354	2313	ENSG00000076258	FMO4
1355	26997	ENSG00000076321	KLHL20
1356	8709	ENSG00000076344	RGS11
1357	76652	ENSG00000076351	SLC46A1
1358	5330	ENSG00000076356	PLXNA2
1359	10468	ENSG00000076382	SPAG5
1360	59679	ENSG00000076513	ANKRD13A
1361	7120	ENSG00000076554	TPD52
1362	29	ENSG00000076555	ACACB
1363	9474	ENSG00000076604	TRAF4
1364	35112	ENSG00000076641	PAG1
1365	34383	ENSG00000076650	GPATCH1
1366	3365	ENSG00000076662	ICAM3
1367	22733	ENSG00000076685	NT5C2
1368	4137	ENSG00000076706	MCAM
1369	2224	ENSG00000076716	GPC4
1370	35085	ENSG00000076770	MBNL3
1371	36935	ENSG00000076826	CAMSAP3
1372	5877	ENSG00000076864	RAP1GAP
1373	36228	ENSG00000076924	XAB2
1374	9015	ENSG00000076928	ARHGEF1
1375	6773	ENSG00000076944	STXBP2
1376	5577	ENSG00000076984	MAP2K7
1377	26976	ENSG00000077009	ITGB1BP3
1378	8461	ENSG00000077044	DGKD
1379	58208	ENSG00000077063	CTTNBP2
1380	30893	ENSG00000077080	ACTL6B
1381	5883	ENSG00000077092	RARB
1382	7112	ENSG00000077097	TOP2B
1383	36168	ENSG00000077147	TM9SF3
1384	4760	ENSG00000077150	NFKB2
1385	28825	ENSG00000077152	UBE2T
1386	4634	ENSG00000077157	PPP1R12B
1387	33722	ENSG00000077232	DNAJC10
1388	2958	ENSG00000077235	GTF3C1
1389	3541	ENSG00000077238	IL4R
1390	22787	ENSG00000077254	USP33
1391	5031	ENSG00000077264	PAK3
1392	823	ENSG00000077274	CAPN6
1393	1629	ENSG00000077279	DCX
1394	6586	ENSG00000077312	SNRPA
1395	9434	ENSG00000077327	SPAG6
1396	36194	ENSG00000077348	EXOSC5
1397	1769	ENSG00000077380	DYNC1I2
1398	33809	ENSG00000077420	APBB1IP
1399	4009	ENSG00000077454	LRCH4
1400	80327	ENSG00000077458	FAM76B
1401	31028	ENSG00000077463	SIRT6
1402	7256	ENSG00000077498	TYR
1403	10556	ENSG00000077514	POLD3
1404	85	ENSG00000077522	ACTN2
1405	828	ENSG00000077549	CAPZB
1406	7064	ENSG00000077585	GPR137B
1407	9859	ENSG00000077616	NAALAD2
1408	55762	ENSG00000077684	PHF17
1409	83741	ENSG00000077713	SLC25A43
1410	7276	ENSG00000077721	UBE2A
1411	2245	ENSG00000077782	FGFR1
1412	8407	ENSG00000077800	FKBP6
1413	2952	ENSG00000077809	GTF2I
1414	26872	ENSG00000077935	SMC1B
1415	2177	ENSG00000077942	FBLN1
1416	8450	ENSG00000077943	ITGA8
1417	8464	ENSG00000077984	CST7
1418	4108	ENSG00000078018	MAP2
1419	8941	ENSG00000078043	PIAS2
1420	270	ENSG00000078053	AMPH
1421	366	ENSG00000078061	ARAF
1422	36201	ENSG00000078070	MCCC1
1423	26819	ENSG00000078081	LAMP3
1424	2176	ENSG00000078098	FAP
1425	10382	ENSG00000078114	NEBL
1426	34620	ENSG00000078124	ACER3
1427	3075	ENSG00000078140	UBE2K
1428	5257	ENSG00000078142	PIK3C3
1429	35017	ENSG00000078177	N4BP2
1430	36381	ENSG00000078237	C12orf5
1431	7246	ENSG00000078246	TULP3
1432	8792	ENSG00000078269	SYNJ2
1433	105	ENSG00000078295	ADCY2
1434	5495	ENSG00000078304	PPP2R5C
1435		ENSG00000078319	PMS2P1
1436	34004	ENSG00000078328	RBFOX1
1437	2765	ENSG00000078369	GNB1
1438	3185	ENSG00000078399	HOXA9
1439	1893	ENSG00000078401	EDN1
1440	7980	ENSG00000078403	MLLT10
1441	34352	ENSG00000078487	ZCWPW1
1442	114	ENSG00000078549	ADCYAP1R1
1443	26029	ENSG00000078579	FGF20
1444	27079	ENSG00000078589	P2RY10
1445	9315	ENSG00000078596	ITM2A
1446	4867	ENSG00000078618	NRD1
1447	7376	ENSG00000078668	VDAC3
1448	5076	ENSG00000078674	PCM1
1449	36963	ENSG00000078687	TNRC6C
1450	9016	ENSG00000078699	CBFA2T2
1451	1608	ENSG00000078725	DBC1
1452	57979	ENSG00000078747	ITCH
1453	26784	ENSG00000078795	PKD2L2
1454	37290	ENSG00000078804	TP53INP2
1455	30632	ENSG00000078808	SDF4
1456	36917	ENSG00000078814	MYH7B
1457	56142	ENSG00000078898	BPIFB2
1458	7118	ENSG00000078900	TP73
1459	33763	ENSG00000078902	TOLLIP
1460	31099	ENSG00000078967	UBE2D4
1461	26843	ENSG00000079101	CLUL1
1462	858	ENSG00000079102	RUNX1T1
1463	1010	ENSG00000079112	CDH17
1464	9840	ENSG00000079134	THOC1
1465	31141	ENSG00000079150	FKBP7
1466	77598	ENSG00000079156	OSBPL6
1467	6471	ENSG00000079215	SLC1A3
1468	7477	ENSG00000079246	XRCC5
1469	36204	ENSG00000079257	LXN
1470	11101	ENSG00000079263	SP140
1471	8503	ENSG00000079277	MKNK1
1472	7102	ENSG00000079308	TNS1
1473	36728	ENSG00000079313	REXO1
1474	35960	ENSG00000079332	SAR1A
1475	8490	ENSG00000079335	CDC14A
1476	10264	ENSG00000079337	RAPGEF3
1477	631	ENSG00000079385	CEACAM1
1478	29578	ENSG00000079387	SENP1
1479	30689	ENSG00000079393	DUSP13
1480	22907	ENSG00000079432	CIC
1481	3966	ENSG00000079435	LIPE
1482	2207	ENSG00000079459	FDFT1
1483	5018	ENSG00000079462	PAFAH1B3
1484	4951	ENSG00000079482	OPHN1
1485	170	ENSG00000079557	AFM
1486	3810	ENSG00000079616	KIF22
1487	10443	ENSG00000079689	SCGN
1488	34893	ENSG00000079691	LRRC16A
1489	5204	ENSG00000079739	PGM1
1490	1641	ENSG00000079785	DDX1
1491	1773	ENSG00000079805	DNM2
1492	2022	ENSG00000079819	EPB41L2
1493	22754	ENSG00000079841	RIMS1
1494	25751	ENSG00000079931	MOXD1
1495	8358	ENSG00000079950	STX7
1496	10999	ENSG00000079974	RABL2B
1497	9673	ENSG00000079999	KEAP1
1498	34799	ENSG00000080007	DDX43
1499	5762	ENSG00000080031	PTPRH
1500	1626	ENSG00000080166	DCT
1501	30489	ENSG00000080189	SLC35C2
1502		ENSG00000080200	CRYBG3
1503	94508	ENSG00000080224	EPHA6
1504	6309	ENSG00000080293	SCTR
1505	5959	ENSG00000080298	RFX3
1506	34472	ENSG00000080345	RIF1
1507	22766	ENSG00000080371	RAB21
1508	8602	ENSG00000080493	SLC4A4
1509	6556	ENSG00000080503	SMARCA2
1510	30189	ENSG00000080511	RDH8
1511	26989	ENSG00000080546	SESN1
1512	10885	ENSG00000080561	MID2
1513	79791	ENSG00000080572	CXorf41
1514	29999	ENSG00000080573	COL5A3
1515	10689	ENSG00000080603	SRCAP
1516	9789	ENSG00000080608	KIAA0020
1517	1352	ENSG00000080618	CPB2
1518	1128	ENSG00000080644	CHRNA3
1519	3756	ENSG00000080709	KCNN2
1520	4819	ENSG00000080802	CNOT4
1521	5631	ENSG00000080815	PSEN1
1522	1362	ENSG00000080819	CPOX
1523	35929	ENSG00000080822	CLDND1
1524	5859	ENSG00000080823	MOK
1525	3300	ENSG00000080824	HSP90AA1
1526	5901	ENSG00000080839	RBL1
1527	22595	ENSG00000080845	DLGAP4
1528	22752	ENSG00000080854	IGSF9B
1529	3062	ENSG00000080910	CFHR2
1530	77543	ENSG00000080947	CROCCP3
1531	10256	ENSG00000080986	NDC80
1532	23186	ENSG00000081014	AP4E1
1533	33956	ENSG00000081019	RSBN1
1534	92190	ENSG00000081026	MAGI3
1535	2903	ENSG00000081041	CXCL2
1536	171	ENSG00000081051	AFP
1537	1277	ENSG00000081052	COL4A4
1538	6892	ENSG00000081059	TCF7
1539	28698	ENSG00000081087	OSTM1
1540	1000	ENSG00000081138	CDH7
1541	30422	ENSG00000081148	IMPG2
1542	36370	ENSG00000081154	PCNP
1543	34507	ENSG00000081177	EXD2
1544	381	ENSG00000081181	ARG2
1545	4183	ENSG00000081189	MEF2C
1546	5756	ENSG00000081237	PTPRC
1547	775	ENSG00000081248	CACNA1S
1548	5285	ENSG00000081277	PKP1
1549	55679	ENSG00000081307	UBA5
1550	9134	ENSG00000081320	STK17B
1551	8489	ENSG00000081377	CDC14B
1552	22625	ENSG00000081386	ZNF510
1553	4011	ENSG00000081479	LRP2
1554	133683	ENSG00000081665	ZNF506
1555	41612	ENSG00000081692	JMJD4
1556	11105	ENSG00000081721	DUSP12
1557	41828	ENSG00000081760	AACS
1558	9668	ENSG00000081791	KIAA0141
1559	6525	ENSG00000081800	SLC13A1
1560	60316	ENSG00000081803	CADPS2
1561	35414	ENSG00000081818	PCDHB4
1562	35425	ENSG00000081842	PCDHA6
1563	35398	ENSG00000081853	PCDHGA2
1564	31148	ENSG00000081870	HSPB11
1565	22994	ENSG00000081913	PHLPP1
1566	5173	ENSG00000081923	ATP8B1
1567	3570	ENSG00000081985	IL12RB2
1568	6564	ENSG00000082014	SMARCD3
1569	34389	ENSG00000082068	WDR70
1570	2517	ENSG00000082074	FYB
1571	37352	ENSG00000082126	MPP4
1572	34726	ENSG00000082146	STRADB
1573	9545	ENSG00000082153	BZW1
1574	5209	ENSG00000082175	PGR
1575	77615	ENSG00000082196	C1QTNF3
1576	4175	ENSG00000082212	ME2
1577	34611	ENSG00000082213	C5orf22
1578	900	ENSG00000082258	CCNT2
1579	36852	ENSG00000082269	FAM135A
1580	1301	ENSG00000082293	COL19A1
1581	22891	ENSG00000082397	EPB41L3
1582	22593	ENSG00000082438	COBLL1
1583	1729	ENSG00000082458	DLG3
1584	3751	ENSG00000082482	KCNK2
1585	35536	ENSG00000082497	SERTAD4
1586	7145	ENSG00000082512	TRAF5
1587	28829	ENSG00000082515	MRPL22
1588	25678	ENSG00000082516	GEMIN5
1589	4954	ENSG00000082556	OPRK1
1590	4753	ENSG00000082641	NFE2L1
1591	33728	ENSG00000082684	SEMA5B
1592	2915	ENSG00000082701	GSK3B
1593	3668	ENSG00000082781	ITGB5
1594	22840	ENSG00000082805	ERC1
1595	7471	ENSG00000082898	XPO1
1596	9996	ENSG00000082929	C4orf6
1597	11177	ENSG00000082996	RNF13
1598	55838	ENSG00000083067	TRPM3
1599	55531	ENSG00000083093	PALB2
1600	22788	ENSG00000083097	DOPEY1
1601	36502	ENSG00000083099	LYRM2
1602	591	ENSG00000083123	BCKDHB
1603	7947	ENSG00000083168	KAT6A
1604	55473	ENSG00000083223	ZCCHC6
1605	9562	ENSG00000083290	ULK2
1606	55779	ENSG00000083307	GRHL2
1607	3817	ENSG00000083312	TNPO1
1608	5319	ENSG00000083444	PLOD1
1609	4994	ENSG00000083454	P2RX5
1610	3657	ENSG00000083457	ITGAE
1611	22650	ENSG00000083520	DIS3
1612	10317	ENSG00000083535	PIBF1
1613	57252	ENSG00000083544	TDRD3
1614		ENSG00000083622	AC000111.6
1615	26494	ENSG00000083635	NUFIP1
1616	22802	ENSG00000083642	PDS5B
1617	4987	ENSG00000083720	OXCT1
1618	10179	ENSG00000083750	RRAGB
1619	1821	ENSG00000083782	EPYC
1620	1529	ENSG00000083799	CYLD
1621	10840	ENSG00000083807	SLC27A5
1622	25548	ENSG00000083812	ZNF324
1623	55694	ENSG00000083814	ZNF671
1624	34948	ENSG00000083817	ZNF416
1625	34096	ENSG00000083828	ZNF586
1626	34952	ENSG00000083838	ZNF446
1627	7511	ENSG00000083842	ZNF8
1628	9286	ENSG00000083844	ZNF264
1629	6160	ENSG00000083845	RPS5
1630	2180	ENSG00000083857	FAT1
1631	60090	ENSG00000083896	YTHDC1
1632	25727	ENSG00000083937	CHMP2B
1633	41319	ENSG00000084070	SMAP2
1634	10303	ENSG00000084072	PPIE
1635	10123	ENSG00000084073	ZMPSTE24
1636	36189	ENSG00000084090	STARD7
1637	58483	ENSG00000084092	C4orf14
1638	5946	ENSG00000084093	REST
1639	3017	ENSG00000084110	HAL
1640	33725	ENSG00000084112	SSH1
1641	2933	ENSG00000084207	GSTP1
1642	331	ENSG00000084234	APLP2
1643	36886	ENSG00000084444	KIAA1467
1644	6542	ENSG00000084453	SLCO1A2
1645	31209	ENSG00000084463	WBP11
1646	8599	ENSG00000084623	EIF3I
1647	55373	ENSG00000084628	NKAIN1
1648	1298	ENSG00000084636	COL16A1
1649	83527	ENSG00000084652	TXLNA
1650	335	ENSG00000084674	APOB
1651	8579	ENSG00000084676	NCOA1
1652	37969	ENSG00000084693	AGBL5
1653	22734	ENSG00000084710	EFR3B
1654	3772	ENSG00000084731	KIF3C
1655	10732	ENSG00000084733	RAB10
1656	2630	ENSG00000084734	GCKR
1657	3013	ENSG00000084754	HADHA
1658	22680	ENSG00000084764	MAPRE3
1659	786	ENSG00000084774	CAD
1660	961	ENSG00000085063	CD59
1661	3707	ENSG00000085117	CD82
1662	40457	ENSG00000085185	BCORL1
1663	543	ENSG00000085224	ATRX
1664	6840	ENSG00000085231	TAF9
1665	2204	ENSG00000085265	FCN1
1666	35179	ENSG00000085274	MYNN
1667	2107	ENSG00000085276	MECOM
1668		ENSG00000085365	SCAMP1
1669	5518	ENSG00000085377	PREP
1670	36804	ENSG00000085382	HACE1
1671	57601	ENSG00000085415	SEH1L
1672	22667	ENSG00000085433	WDR47
1673	36863	ENSG00000085449	WDFY1
1674	4984	ENSG00000085465	OVGP1
1675	29690	ENSG00000085491	SLC25A24
1676	4191	ENSG00000085511	MAP3K4
1677	29725	ENSG00000085514	PILRA
1678	36822	ENSG00000085552	IGSF9
1679	5211	ENSG00000085563	ABCB1
1680	7716	ENSG00000085644	ZNF213
1681	228	ENSG00000085662	AKR1B1
1682	8816	ENSG00000085719	CPNE3
1683	33989	ENSG00000085721	RRN3
1684	2002	ENSG00000085733	CTTN
1685	7438	ENSG00000085741	WNT11
1686	4502	ENSG00000085760	MTIF2
1687	23014	ENSG00000085788	DDHD2
1688	22751	ENSG00000085831	TTC39A
1689	2045	ENSG00000085832	EPS15
1690	4966	ENSG00000085840	ORC1
1691	4233	ENSG00000085871	MGST2
1692	10376	ENSG00000085872	CHERP
1693	34343	ENSG00000085978	ATG16L1
1694	34519	ENSG00000085982	USP40
1695	34913	ENSG00000085998	POMGNT1
1696	8378	ENSG00000085999	RAD54L
1697	22894	ENSG00000086015	MAST2
1698	3281	ENSG00000086061	DNAJA1
1699	2667	ENSG00000086062	B4GALT1
1700	30990	ENSG00000086065	CHMP5
1701	4768	ENSG00000086102	NFX1
1702	360	ENSG00000086159	AQP6
1703	27037	ENSG00000086189	DIMT1
1704	30676	ENSG00000086200	IPO11
1705	2330	ENSG00000086205	FOLH1
1706	26847	ENSG00000086232	EIF2AK1
1707	30795	ENSG00000086288	TXNDC3
1708	34038	ENSG00000086289	EPDR1
1709	29622	ENSG00000086300	SNX10
1710	22685	ENSG00000086475	SEPHS1
1711	10426	ENSG00000086504	MRPL28
1712	3032	ENSG00000086506	HBQ1
1713	56072	ENSG00000086544	ITPKC
1714	4654	ENSG00000086548	CEACAM6
1715	2181	ENSG00000086570	FAT2
1716	34985	ENSG00000086589	RBM22
1717	10801	ENSG00000086598	TMED2
1718	35885	ENSG00000086619	ERO1LB
1719	33760	ENSG00000086666	ZFAND6
1720	3274	ENSG00000086696	HSD17B2
1721	35076	ENSG00000086712	TXLNG
1722	5443	ENSG00000086717	PPEF1
1723	7419	ENSG00000086730	LAT2
1724	9930	ENSG00000086758	HUWE1
1725	9059	ENSG00000086827	ZW10
1726	55599	ENSG00000086848	ALG9
1727	4580	ENSG00000086967	MYBPC2
1728	29997	ENSG00000086991	NOX4
1729	8252	ENSG00000087008	ACOX3
1730	8819	ENSG00000087053	MTMR2
1731	23398	ENSG00000087074	PPP1R15A
1732	30653	ENSG00000087076	HSD17B14
1733	7162	ENSG00000087077	TRIP6
1734	40	ENSG00000087085	ACHE
1735	2496	ENSG00000087086	FTL
1736	31073	ENSG00000087087	SRRT
1737	578	ENSG00000087088	BAX
1738	31181	ENSG00000087095	NLK
1739	60653	ENSG00000087111	PIGS
1740	9368	ENSG00000087116	ADAMTS2
1741	28719	ENSG00000087128	TMPRSS11E
1742	36249	ENSG00000087152	ATXN7L3
1743	9349	ENSG00000087157	PGS1
1744	5673	ENSG00000087191	PSMC5
1745	31200	ENSG00000087206	UIMC1
1746	1063	ENSG00000087237	CETP
1747	4287	ENSG00000087245	MMP2
1748	4478	ENSG00000087250	MT3
1749	34236	ENSG00000087253	LPCAT2
1750	2758	ENSG00000087258	GNAO1
1751	34528	ENSG00000087263	OGFOD1
1752	6416	ENSG00000087266	SH3BP2
1753	8536	ENSG00000087269	NOP14
1754	115	ENSG00000087274	ADD1
1755	55746	ENSG00000087299	L2HGDH
1756	36817	ENSG00000087301	TXNDC16
1757	31117	ENSG00000087302	C14orf166
1758	22552	ENSG00000087303	NID2
1759	40996	ENSG00000087338	GMCL1
1760	10834	ENSG00000087365	SF3B2
1761	36815	ENSG00000087448	KLHDC5
1762	2761	ENSG00000087460	GNAS
1763	9914	ENSG00000087470	DNM1L
1764	5712	ENSG00000087494	PTHLH
1765	77745	ENSG00000087495	PHACTR3
1766	30771	ENSG00000087502	ERGIC2
1767	6980	ENSG00000087510	TFAP2C
1768	6750	ENSG00000087586	AURKA
1769	36369	ENSG00000087589	CASS4
1770	8478	ENSG00000087842	PIR
1771	28707	ENSG00000087884	C11orf67
1772	5958	ENSG00000087903	RFX2
1773	11093	ENSG00000087916	SLC6A14
1774	109626	ENSG00000087995	METTL2A
1775	6780	ENSG00000088002	SULT2B1
1776	29662	ENSG00000088035	ALG6
1777	4818	ENSG00000088038	CNOT3
1778	30688	ENSG00000088053	GP6
1779	5743	ENSG00000088179	PTPN4
1780	8807	ENSG00000088205	DDX18
1781	8504	ENSG00000088247	KHSRP
1782	2750	ENSG00000088256	GNA11
1783	34905	ENSG00000088280	ASAP3
1784	35030	ENSG00000088298	EDEM2
1785	1777	ENSG00000088305	DNMT3B
1786	28690	ENSG00000088320	REM1
1787	22729	ENSG00000088325	TPX2
1788		ENSG00000088340	FER1L4
1789	57274	ENSG00000088356	PDRG1
1790	2021	ENSG00000088367	EPB41L1
1791	6528	ENSG00000088386	SLC15A1
1792	23103	ENSG00000088387	DOCK9
1793	34897	ENSG00000088448	ANKRD10
1794	23238	ENSG00000088451	TGDS
1795	1783	ENSG00000088538	DOCK3
1796	30643	ENSG00000088543	C3orf18
1797	36295	ENSG00000088682	COQ9
1798	34576	ENSG00000088726	TMEM40
1799	40780	ENSG00000088727	KIF9
1800	55625	ENSG00000088756	ARHGAP28
1801	33966	ENSG00000088766	CRLS1
1802	80172	ENSG00000088782	DEFB127
1803	23123	ENSG00000088808	PPP1R13B
1804	8394	ENSG00000088812	ATRN
1805	33789	ENSG00000088826	SMOX
1806	6574	ENSG00000088827	SIGLEC1
1807	2264	ENSG00000088832	FKBP1A
1808	35253	ENSG00000088833	NSFL1C
1809	58175	ENSG00000088836	SLC4A11
1810	25692	ENSG00000088854	C20orf194
1811	55014	ENSG00000088876	ZNF343
1812	36866	ENSG00000088881	EBF4
1813	35545	ENSG00000088882	CPXM1
1814	36779	ENSG00000088888	MAVS
1815	9618	ENSG00000088899	RP5-1187M17.10
1816	2145	ENSG00000088926	F11
1817	22559	ENSG00000088930	XRN2
1818		ENSG00000088970	PLK1S1
1819	8586	ENSG00000088986	DYNLL1
1820	34286	ENSG00000088992	TESC
1821	26876	ENSG00000089006	SNX5
1822	6096	ENSG00000089009	RPL6
1823	34712	ENSG00000089012	SIRPG
1824	8484	ENSG00000089022	MAPKAPK5
1825	4995	ENSG00000089041	P2RX7
1826	31055	ENSG00000089048	ESF1
1827	10583	ENSG00000089050	RBBP9
1828	30914	ENSG00000089053	ANAPC5
1829	9818	ENSG00000089057	SLC23A2
1830	55826	ENSG00000089060	SLC24A6
1831	28794	ENSG00000089063	C20orf30
1832	34473	ENSG00000089091	DZANK1
1833	58876	ENSG00000089094	KDM2B
1834	25823	ENSG00000089101	C20orf26
1835	40844	ENSG00000089116	LHX5
1836	34906	ENSG00000089123	TASP1
1837	4907	ENSG00000089127	OAS1
1838	10827	ENSG00000089154	GCN1L1
1839	6143	ENSG00000089157	RPLP0
1840	5797	ENSG00000089159	PXN
1841	23164	ENSG00000089163	SIRT4
1842	22651	ENSG00000089169	RPH3A
1843	34903	ENSG00000089177	KIF16B
1844	31085	ENSG00000089195	TRMT6
1845	1106	ENSG00000089199	CHGB
1846	5005	ENSG00000089220	PEBP1
1847	6870	ENSG00000089225	TBX5
1848	8257	ENSG00000089234	BRAP
1849	10803	ENSG00000089248	ERP29
1850	4811	ENSG00000089250	NOS1
1851	2505	ENSG00000089280	FUS
1852	3456	ENSG00000089289	IGBP1
1853	33132	ENSG00000089327	FXYD5
1854	35187	ENSG00000089335	ZNF302
1855		ENSG00000089336	AC002115.6
1856	36928	ENSG00000089351	GRAMD1A
1857	5317	ENSG00000089356	FXYD3
1858	9699	ENSG00000089472	HEPH
1859	29698	ENSG00000089486	C16orf5
1860	76672	ENSG00000089505	CMTM1
1861	23170	ENSG00000089558	KCNH4
1862	22948	ENSG00000089597	GANAB
1863	30772	ENSG00000089639	GMIP
1864	34574	ENSG00000089682	RBM41
1865	329	ENSG00000089685	BIRC5
1866	3877	ENSG00000089692	LAG3
1867	8028	ENSG00000089693	MLF2
1868	54830	ENSG00000089723	OTUB2
1869	36340	ENSG00000089737	DDX24
1870	7554	ENSG00000089775	ZBTB25
1871	25726	ENSG00000089818	NECAP1
1872	390	ENSG00000089820	ARHGAP4
1873	82210	ENSG00000089847	ANKRD24
1874	35049	ENSG00000089876	DHX32
1875	22941	ENSG00000089902	RCOR1
1876	34957	ENSG00000089916	C14orf118
1877	8366	ENSG00000090006	LTBP4
1878	642	ENSG00000090013	BLVRB
1879	6512	ENSG00000090020	SLC9A1
1880	10411	ENSG00000090054	SPTLC1
1881	10756	ENSG00000090060	PAPOLA
1882	8735	ENSG00000090061	CCNK
1883	36338	ENSG00000090097	PCBP4
1884	5964	ENSG00000090104	RGS1
1885	57961	ENSG00000090238	YPEL3
1886	31130	ENSG00000090263	MRPS33
1887	4682	ENSG00000090266	NDUFB2
1888	10568	ENSG00000090273	NUDC
1889	10150	ENSG00000090316	MAEA
1890	3363	ENSG00000090339	ICAM1
1891	29623	ENSG00000090372	STRN4
1892	11053	ENSG00000090376	IRAK3
1893	4044	ENSG00000090382	LYZ
1894	6440	ENSG00000090402	SI
1895	55397	ENSG00000090432	MUL1
1896	6981	ENSG00000090447	TFAP4
1897	9936	ENSG00000090470	PDCD7
1898	30805	ENSG00000090487	SPG21
1899	26743	ENSG00000090512	FETUB
1900	31206	ENSG00000090520	DNAJB11
1901	34503	ENSG00000090530	LEPREL1
1902	7023	ENSG00000090534	THPO
1903	8577	ENSG00000090539	CHRD
1904	2307	ENSG00000090554	FLT3LG
1905	9583	ENSG00000090565	RAB11FIP3
1906	58773	ENSG00000090581	GNPTG
1907	10637	ENSG00000090612	ZNF268
1908	2785	ENSG00000090615	GOLGA3
1909	8689	ENSG00000090621	PABPC4
1910	29826	ENSG00000090659	CD209
1911	55406	ENSG00000090661	CERS4
1912	36468	ENSG00000090674	MCOLN1
1913	58406	ENSG00000090686	USP48
1914	1934	ENSG00000090776	EFNB1
1915	34355	ENSG00000090857	PDPR
1916	13	ENSG00000090861	AARS
1917	2717	ENSG00000090863	GLG1
1918	23888	ENSG00000090889	KIF4A
1919	27072	ENSG00000090905	TNRC6A
1920	8780	ENSG00000090920	FCGBP
1921	41420	ENSG00000090924	PLEKHG2
1922	10536	ENSG00000090932	DLL3
1923	36384	ENSG00000090971	NAT14
1924	36878	ENSG00000090975	PITPNM2
1925	35052	ENSG00000090989	EXOC1
1926	33730	ENSG00000091009	RBM27
1927	5427	ENSG00000091010	POU4F3
1928	77600	ENSG00000091039	OSBPL8
1929	76735	ENSG00000091073	DTX2
1930	37298	ENSG00000091106	NLRC4
1931	33808	ENSG00000091127	PUS7
1932	22555	ENSG00000091128	LAMB4
1933	4866	ENSG00000091129	NRCAM
1934	3887	ENSG00000091136	LAMB1
1935	5140	ENSG00000091137	SLC26A4
1936	1799	ENSG00000091138	SLC26A3
1937	1726	ENSG00000091140	DLD
1938	23090	ENSG00000091157	WDR7
1939	9217	ENSG00000091164	TXNL1
1940	3543	ENSG00000091181	IL5RA
1941	365	ENSG00000091262	ABCC6
1942	34207	ENSG00000091317	CMTM6
1943	3630	ENSG00000091409	ITGA6
1944	10911	ENSG00000091428	RAPGEF4
1945	31256	ENSG00000091436	AC013461.1
1946	23429	ENSG00000091482	SMPX
1947	2256	ENSG00000091483	FH
1948	22986	ENSG00000091490	SEL1L3
1949	6976	ENSG00000091513	TF
1950	34862	ENSG00000091527	CDV3
1951	30650	ENSG00000091536	MYO15A
1952	34179	ENSG00000091542	ALKBH5
1953	347	ENSG00000091583	APOH
1954	22617	ENSG00000091592	NLRP1
1955	57643	ENSG00000091622	PITPNM3
1956	9410	ENSG00000091640	SPAG7
1957	23348	ENSG00000091651	ORC6
1958	55579	ENSG00000091656	ZFHX4
1959	36362	ENSG00000091664	SLC17A6
1960	1348	ENSG00000091704	CPA1
1961	31010	ENSG00000091732	ZC3HC1
1962	2084	ENSG00000091831	ESR1
1963	26322	ENSG00000091844	RGS17
1964	282	ENSG00000091879	ANGPT2
1965	58546	ENSG00000091947	TMEM101
1966	4319	ENSG00000091972	CD200
1967	81022	ENSG00000091986	CCDC80
1968	1206	ENSG00000092009	CMA1
1969	5688	ENSG00000092010	PSME1
1970	34301	ENSG00000092020	PPP2R3C
1971	34219	ENSG00000092036	HAUS4
1972	58703	ENSG00000092051	JPH4
1973	4599	ENSG00000092054	MYH7
1974	1046	ENSG00000092067	CEBPE
1975	23183	ENSG00000092068	SLC7A8
1976	34933	ENSG00000092094	OSGEP
1977	30791	ENSG00000092096	SLC22A17
1978	34361	ENSG00000092098	RNF31
1979	23011	ENSG00000092108	SCFD1
1980	34921	ENSG00000092140	G2E3
1981	25580	ENSG00000092148	HECTD1
1982	3163	ENSG00000092199	HNRNPC
1983	36374	ENSG00000092200	RPGRIP1
1984	11038	ENSG00000092201	SUPT16H
1985	9734	ENSG00000092203	TOX4
1986	8421	ENSG00000092208	GEMIN2
1987	7009	ENSG00000092295	TGM1
1988	26025	ENSG00000092330	TINF2
1989	1606	ENSG00000092345	DAZL
1990	59955	ENSG00000092377	TBL1Y
1991	36829	ENSG00000092421	SEMA6A
1992	34111	ENSG00000092439	TRPM7
1993	7258	ENSG00000092445	TYRO3
1994	55770	ENSG00000092470	WDR76
1995	821	ENSG00000092529	CAPN3
1996	8698	ENSG00000092531	SNAP23
1997	6873	ENSG00000092607	TBX15
1998	25976	ENSG00000092621	PHGDH
[truncated: 48,478 more rows]
