# Supplementary material for: Disproportionate Expression of ATM in Cerebellar Cortex During Human Neurodevelopment
Source: Cerebellum. 2023 Apr 29;23(2):502–11. doi: 10.1007/s12311-023-01560-2 (PMC10951037; doi:10.1007/s12311-023-01560-2)
Supplement: Supplementary file 6 — Supplementary file6 (XLSX 34 KB) [file 12311_2023_1560_MOESM6_ESM.xlsx]

## Sheet: histone lyseine methlation
histone lysine methylation	GO:0034968	ALL AGES
gene id	mapped id	gene name/ gene symbol	PANTHER family / subfamily	PANTHER Protein class
HUMAN|HGNC=24283|UniProtKB=Q4FZB7	ENSG00000110066	Histone-lysine N-methyltransferase KMT5B;KMT5B;ortholog	HISTONE-LYSINE N-METHYLTRANSFERASE KMT5B (PTHR12977:SF12)
HUMAN|HGNC=20815|UniProtKB=Q9Y4C1	ENSG00000115548	Lysine-specific demethylase 3A;KDM3A;ortholog	LYSINE-SPECIFIC DEMETHYLASE 3A (PTHR12549:SF7)	histone modifying enzyme(PC00261)
HUMAN|HGNC=10761|UniProtKB=Q15047	ENSG00000143379	Histone-lysine N-methyltransferase SETDB1;SETDB1;ortholog	HISTONE-LYSINE N-METHYLTRANSFERASE SETDB1 (PTHR46024:SF2)	histone modifying enzyme(PC00261)
HUMAN|HGNC=3527|UniProtKB=Q15910	ENSG00000106462	Histone-lysine N-methyltransferase EZH2;EZH2;ortholog	HISTONE-LYSINE N-METHYLTRANSFERASE EZH2 (PTHR45747:SF3)	histone modifying enzyme(PC00261)
HUMAN|HGNC=13726|UniProtKB=Q8NEZ4	ENSG00000055609	Histone-lysine N-methyltransferase 2C;KMT2C;ortholog	HISTONE-LYSINE N-METHYLTRANSFERASE 2C (PTHR45888:SF1)
HUMAN|HGNC=12637|UniProtKB=O15550	ENSG00000147050	Lysine-specific demethylase 6A;KDM6A;ortholog	LYSINE-SPECIFIC DEMETHYLASE 6A (PTHR14017:SF9)	chromatin/chromatin-binding, or -regulatory protein(PC00077)

## Sheet: GO Positively Correlated Genes
Analysis Type:	PANTHER Overrepresentation Test (Released 20221013)
Annotation Version and Release Date:	GO Ontology database DOI: 10.5281/zenodo.6799722 Released 2022-07-01
Analyzed List:	Total 0.6 blanks removed.csv (Homo sapiens)	There are duplicate IDs in the file. The unique set of IDs will be used.
Reference List:	ref list blanks removed.csv (Homo sapiens)	There are duplicate IDs in the file. The unique set of IDs will be used.
Test Type:	FISHER
Correction:	FDR
GO biological process complete	ref list blanks removed.csv - REFLIST (17093)	Total 0.6 blanks removed.csv (1063)	Total 0.6 blanks removed.csv (expected)	Total 0.6 blanks removed.csv (over/under)	Total 0.6 blanks removed.csv (fold Enrichment)	Total 0.6 blanks removed.csv (raw P-value)	Total 0.6 blanks removed.csv (FDR)
RISC complex assembly (GO:0070922)	9	6	0.56	+	10.72	0.000126	0.0126
establishment of sister chromatid cohesion (GO:0034085)	11	6	0.68	+	8.77	0.000281	0.0233
post-transcriptional gene silencing by RNA (GO:0035194)	31	10	1.93	+	5.19	9.61e-05	0.0102
post-transcriptional gene silencing (GO:0016441)	37	11	2.3	+	4.78	8.02e-05	0.00888
centrosome duplication (GO:0051298)	33	9	2.05	+	4.39	0.000603	0.0429
mRNA export from nucleus (GO:0006406)	61	16	3.79	+	4.22	7.9e-06	0.00121
DNA conformation change (GO:0071103)	105	24	6.53	+	3.68	4.08e-07	9.59e-05
RNA export from nucleus (GO:0006405)	79	18	4.91	+	3.66	1.16e-05	0.0017
DNA duplex unwinding (GO:0032508)	90	20	5.6	+	3.57	5.35e-06	0.000882
DNA geometric change (GO:0032392)	96	21	5.97	+	3.52	3.88e-06	0.000692
negative regulation of chromosome organization (GO:2001251)	78	17	4.85	+	3.5	3.3e-05	0.0043
protein localization to chromosome (GO:0034502)	65	14	4.04	+	3.46	0.000178	0.0164
regulation of telomere maintenance (GO:0032204)	99	21	6.16	+	3.41	5.88e-06	0.000959
mRNA transport (GO:0051028)	125	26	7.77	+	3.34	6.57e-07	0.00014
positive regulation of chromosome organization (GO:2001252)	101	21	6.28	+	3.34	7.68e-06	0.00119
histone lysine methylation (GO:0034968)	70	14	4.35	+	3.22	0.000347	0.0273
nucleosome organization (GO:0034728)	83	16	5.16	+	3.1	0.000195	0.0175
chromatin remodeling (GO:0006338)	276	53	17.16	+	3.09	1.65e-11	7.98e-09
telomere organization (GO:0032200)	97	18	6.03	+	2.98	0.000122	0.0124
mRNA splicing, via spliceosome (GO:0000398)	235	43	14.61	+	2.94	4.86e-09	1.71e-06
RNA splicing, via transesterification reactions with bulged adenosine as nucleophile (GO:0000377)	235	43	14.61	+	2.94	4.86e-09	1.67e-06
telomere maintenance (GO:0000723)	88	16	5.47	+	2.92	0.000348	0.0272
establishment of RNA localization (GO:0051236)	154	28	9.58	+	2.92	2.56e-06	0.000472
RNA splicing, via transesterification reactions (GO:0000375)	239	43	14.86	+	2.89	7.54e-09	2.49e-06
regulation of transcription elongation by RNA polymerase II (GO:0034243)	84	15	5.22	+	2.87	0.000621	0.0437
regulation of DNA-templated transcription elongation (GO:0032784)	101	18	6.28	+	2.87	0.00019	0.0171
regulation of RNA splicing (GO:0043484)	175	31	10.88	+	2.85	1.23e-06	0.000247
RNA splicing (GO:0008380)	351	62	21.83	+	2.84	7.08e-12	3.92e-09
RNA transport (GO:0050658)	153	27	9.51	+	2.84	6.25e-06	0.00101
nucleic acid transport (GO:0050657)	153	27	9.51	+	2.84	6.25e-06	0.000999
spindle assembly (GO:0051225)	91	16	5.66	+	2.83	0.000482	0.0352
nuclear export (GO:0051168)	126	22	7.84	+	2.81	5.06e-05	0.00627
double-strand break repair via homologous recombination (GO:0000724)	109	19	6.78	+	2.8	0.000164	0.0152
RNA localization (GO:0006403)	174	30	10.82	+	2.77	2.95e-06	0.000531
DNA recombination (GO:0006310)	224	38	13.93	+	2.73	3.32e-07	8.18e-05
mRNA catabolic process (GO:0006402)	118	20	7.34	+	2.73	0.000156	0.0146
recombinational repair (GO:0000725)	113	19	7.03	+	2.7	0.000247	0.0208
mRNA processing (GO:0006397)	423	71	26.31	+	2.7	1.8e-12	1.07e-09
mRNA metabolic process (GO:0016071)	572	95	35.57	+	2.67	5e-16	3.69e-13
chromosome organization (GO:0051276)	413	68	25.68	+	2.65	1.64e-11	8.21e-09
regulation of mRNA processing (GO:0050684)	135	22	8.4	+	2.62	0.000198	0.0175
chromatin organization (GO:0006325)	516	84	32.09	+	2.62	6.86e-14	4.62e-11
DNA-templated DNA replication (GO:0006261)	137	22	8.52	+	2.58	0.000215	0.0186
RNA catabolic process (GO:0006401)	151	24	9.39	+	2.56	0.000113	0.0118
DNA replication (GO:0006260)	202	32	12.56	+	2.55	7.4e-06	0.00116
histone modification (GO:0016570)	343	54	21.33	+	2.53	6.95e-09	2.34e-06
regulation of chromosome organization (GO:0033044)	243	38	15.11	+	2.51	1.97e-06	0.000377
double-strand break repair (GO:0006302)	192	30	11.94	+	2.51	1.77e-05	0.00244
negative regulation of DNA metabolic process (GO:0051053)	128	20	7.96	+	2.51	0.00053	0.0382
regulation of histone modification (GO:0031056)	169	26	10.51	+	2.47	8.09e-05	0.00883
negative regulation of mitotic cell cycle phase transition (GO:1901991)	157	24	9.76	+	2.46	0.000167	0.0154
peptidyl-lysine modification (GO:0018205)	290	44	18.03	+	2.44	4.23e-07	9.79e-05
DNA-templated transcription elongation (GO:0006354)	179	27	11.13	+	2.43	7.64e-05	0.00853
RNA processing (GO:0006396)	810	118	50.37	+	2.34	6.49e-16	4.57e-13
protein-DNA complex subunit organization (GO:0071824)	180	26	11.19	+	2.32	0.000235	0.0201
regulation of mRNA metabolic process (GO:1903311)	284	40	17.66	+	2.26	1.11e-05	0.00164
DNA repair (GO:0006281)	471	66	29.29	+	2.25	1.08e-08	3.48e-06
nucleobase-containing compound transport (GO:0015931)	207	29	12.87	+	2.25	0.000203	0.0178
regulation of transcription by RNA polymerase II (GO:0006357)	2356	325	146.52	+	2.22	8.55e-42	4.42e-38
DNA metabolic process (GO:0006259)	741	101	46.08	+	2.19	5.19e-12	2.98e-09
negative regulation of cell cycle process (GO:0010948)	256	34	15.92	+	2.14	0.000117	0.0121
regulation of DNA metabolic process (GO:0051052)	510	67	31.72	+	2.11	7.04e-08	1.98e-05
macromolecule methylation (GO:0043414)	254	33	15.8	+	2.09	0.000196	0.0174
positive regulation of DNA metabolic process (GO:0051054)	292	37	18.16	+	2.04	0.000127	0.0126
regulation of response to DNA damage stimulus (GO:2001020)	302	38	18.78	+	2.02	0.000149	0.0141
regulation of nucleobase-containing compound metabolic process (GO:0019219)	3689	464	229.42	+	2.02	3.58e-54	5.55e-50
regulation of RNA metabolic process (GO:0051252)	3395	424	211.13	+	2.01	3.1e-47	2.4e-43
nucleic acid metabolic process (GO:0090304)	2111	262	131.28	+	2	5.42e-26	5.25e-23
regulation of DNA-templated transcription (GO:0006355)	3117	386	193.84	+	1.99	5.19e-41	2.01e-37
regulation of nucleic acid-templated transcription (GO:1903506)	3119	386	193.97	+	1.99	5.56e-41	1.72e-37
regulation of RNA biosynthetic process (GO:2001141)	3128	386	194.53	+	1.98	1.16e-40	2.99e-37
cellular response to DNA damage stimulus (GO:0006974)	708	87	44.03	+	1.98	1.7e-08	5.27e-06
non-membrane-bounded organelle assembly (GO:0140694)	298	36	18.53	+	1.94	0.000372	0.029
RNA metabolic process (GO:0016070)	1509	181	93.84	+	1.93	3.33e-16	2.58e-13
regulation of macromolecule biosynthetic process (GO:0010556)	3579	420	222.58	+	1.89	3.08e-40	5.97e-37
ncRNA processing (GO:0034470)	384	44	23.88	+	1.84	0.000339	0.0272
regulation of cellular biosynthetic process (GO:0031326)	3730	423	231.97	+	1.82	3.8e-37	5.36e-34
regulation of biosynthetic process (GO:0009889)	3785	424	235.39	+	1.8	4.14e-36	4.93e-33
regulation of gene expression (GO:0010468)	4402	482	273.76	+	1.76	2.63e-40	5.82e-37
ribonucleoprotein complex biogenesis (GO:0022613)	432	47	26.87	+	1.75	0.000505	0.0368
RNA biosynthetic process (GO:0032774)	573	62	35.63	+	1.74	6.87e-05	0.00789
DNA-templated transcription (GO:0006351)	564	61	35.07	+	1.74	8.47e-05	0.00918
nucleic acid-templated transcription (GO:0097659)	565	61	35.14	+	1.74	8.66e-05	0.00933
cell division (GO:0051301)	483	52	30.04	+	1.73	0.000341	0.0271
regulation of cell cycle process (GO:0010564)	672	72	41.79	+	1.72	2.9e-05	0.00384
nucleobase-containing compound metabolic process (GO:0006139)	2615	279	162.62	+	1.72	8.43e-19	7.69e-16
cell cycle process (GO:0022402)	786	83	48.88	+	1.7	1.07e-05	0.00161
positive regulation of nucleobase-containing compound metabolic process (GO:0045935)	1913	202	118.97	+	1.7	6.02e-13	3.74e-10
positive regulation of RNA metabolic process (GO:0051254)	1719	179	106.9	+	1.67	5.48e-11	2.58e-08
regulation of cellular metabolic process (GO:0031323)	5155	534	320.59	+	1.67	8.46e-40	1.46e-36
heterocycle metabolic process (GO:0046483)	2775	286	172.58	+	1.66	2.34e-17	2.01e-14
positive regulation of transcription by RNA polymerase II (GO:0045944)	1166	120	72.51	+	1.65	2.64e-07	6.61e-05
cell cycle (GO:0007049)	1175	120	73.07	+	1.64	3.99e-07	9.53e-05
cellular aromatic compound metabolic process (GO:0006725)	2818	287	175.25	+	1.64	7.65e-17	6.24e-14
positive regulation of nucleic acid-templated transcription (GO:1903508)	1593	162	99.07	+	1.64	3.12e-09	1.24e-06
positive regulation of DNA-templated transcription (GO:0045893)	1593	162	99.07	+	1.64	3.12e-09	1.21e-06
regulation of nitrogen compound metabolic process (GO:0051171)	5177	526	321.95	+	1.63	1.52e-36	1.96e-33
positive regulation of RNA biosynthetic process (GO:1902680)	1599	162	99.44	+	1.63	3.43e-09	1.3e-06
regulation of primary metabolic process (GO:0080090)	5321	533	330.91	+	1.61	1.24e-35	1.37e-32
regulation of macromolecule metabolic process (GO:0060255)	5629	562	350.06	+	1.61	2.83e-38	4.39e-35
gene expression (GO:0010467)	2069	206	128.67	+	1.6	6.3e-11	2.87e-08
peptidyl-amino acid modification (GO:0018193)	833	82	51.8	+	1.58	0.000117	0.0121
negative regulation of nucleobase-containing compound metabolic process (GO:0045934)	1425	140	88.62	+	1.58	3.43e-07	8.3e-05
positive regulation of macromolecule biosynthetic process (GO:0010557)	1807	176	112.38	+	1.57	1.14e-08	3.6e-06
negative regulation of macromolecule biosynthetic process (GO:0010558)	1415	137	88	+	1.56	1.02e-06	0.00021
regulation of cell cycle (GO:0051726)	1053	101	65.49	+	1.54	4.15e-05	0.00528
organic cyclic compound metabolic process (GO:1901360)	3034	291	188.68	+	1.54	7.17e-14	4.63e-11
negative regulation of cellular biosynthetic process (GO:0031327)	1470	140	91.42	+	1.53	1.55e-06	0.000304
regulation of metabolic process (GO:0019222)	6133	583	381.41	+	1.53	3.99e-34	4.13e-31
negative regulation of biosynthetic process (GO:0009890)	1499	141	93.22	+	1.51	2.53e-06	0.000472
negative regulation of transcription by RNA polymerase II (GO:0000122)	900	84	55.97	+	1.5	0.00046	0.0338
negative regulation of RNA metabolic process (GO:0051253)	1313	122	81.65	+	1.49	2.31e-05	0.00311
negative regulation of DNA-templated transcription (GO:0045892)	1212	112	75.37	+	1.49	7.25e-05	0.00826
negative regulation of nucleic acid-templated transcription (GO:1903507)	1214	112	75.5	+	1.48	7.37e-05	0.00834
negative regulation of RNA biosynthetic process (GO:1902679)	1216	112	75.62	+	1.48	7.52e-05	0.00845
positive regulation of cellular biosynthetic process (GO:0031328)	1905	175	118.47	+	1.48	4.87e-07	0.000109
negative regulation of cellular metabolic process (GO:0031324)	2084	191	129.6	+	1.47	1.36e-07	3.71e-05
cellular nitrogen compound metabolic process (GO:0034641)	3310	301	205.85	+	1.46	1.02e-11	5.48e-09
positive regulation of biosynthetic process (GO:0009891)	1941	176	120.71	+	1.46	9.93e-07	0.000208
cellular macromolecule metabolic process (GO:0044260)	2372	205	147.51	+	1.39	2.34e-06	0.000442
cellular response to stress (GO:0033554)	1525	131	94.84	+	1.38	0.000346	0.0273
negative regulation of macromolecule metabolic process (GO:0010605)	2515	214	156.41	+	1.37	3.98e-06	0.000693
negative regulation of nitrogen compound metabolic process (GO:0051172)	2187	186	136.01	+	1.37	2.32e-05	0.0031
positive regulation of nitrogen compound metabolic process (GO:0051173)	2936	249	182.59	+	1.36	5.68e-07	0.000122
positive regulation of cellular metabolic process (GO:0031325)	2892	244	179.85	+	1.36	1.15e-06	0.000235
negative regulation of metabolic process (GO:0009892)	2720	224	169.15	+	1.32	1.74e-05	0.00243
macromolecule modification (GO:0043412)	2697	222	167.72	+	1.32	1.98e-05	0.00269
macromolecule metabolic process (GO:0043170)	5428	446	337.56	+	1.32	1.51e-11	7.81e-09
protein modification process (GO:0036211)	2485	202	154.54	+	1.31	0.000125	0.0126
positive regulation of macromolecule metabolic process (GO:0010604)	3277	263	203.79	+	1.29	1.58e-05	0.00223
positive regulation of metabolic process (GO:0009893)	3580	273	222.64	+	1.23	0.000321	0.0261
nitrogen compound metabolic process (GO:0006807)	6215	459	386.51	+	1.19	9.42e-06	0.00143
cellular metabolic process (GO:0044237)	6157	447	382.9	+	1.17	9.09e-05	0.00972
primary metabolic process (GO:0044238)	6665	474	414.49	+	1.14	0.000325	0.0263
regulation of cellular process (GO:0050794)	9772	691	607.71	+	1.14	4.9e-07	0.000108
regulation of biological process (GO:0050789)	10283	716	639.49	+	1.12	2.66e-06	0.000485
biological regulation (GO:0065007)	10950	750	680.97	+	1.1	1.49e-05	0.00212
cellular process (GO:0009987)	13262	739	824.75	-	0.9	3.92e-09	1.41e-06
cellular response to stimulus (GO:0051716)	5614	287	349.13	-	0.82	6.73e-05	0.00779
regulation of response to stimulus (GO:0048583)	3714	183	230.97	-	0.79	0.000452	0.0334
multicellular organismal process (GO:0032501)	5648	270	351.24	-	0.77	1.63e-07	4.29e-05
regulation of cell communication (GO:0010646)	3188	152	198.26	-	0.77	0.00028	0.0233
regulation of signaling (GO:0023051)	3199	152	198.94	-	0.76	0.000241	0.0205
response to stimulus (GO:0050896)	6889	326	428.42	-	0.76	2.73e-10	1.18e-07
system development (GO:0048731)	3580	168	222.64	-	0.75	4.03e-05	0.00516
response to organic substance (GO:0010033)	2512	115	156.22	-	0.74	0.000377	0.0292
establishment of localization (GO:0051234)	3667	167	228.05	-	0.73	4.74e-06	0.000798
transport (GO:0006810)	3528	160	219.4	-	0.73	7.19e-06	0.00114
response to chemical (GO:0042221)	3421	153	212.75	-	0.72	4.62e-06	0.000787
nervous system development (GO:0007399)	2073	92	128.92	-	0.71	0.000522	0.0378
signal transduction (GO:0007165)	4074	177	253.36	-	0.7	3.07e-08	9.16e-06
regulation of localization (GO:0032879)	1999	86	124.32	-	0.69	0.000236	0.0201
cell communication (GO:0007154)	4502	191	279.98	-	0.68	4.65e-10	1.95e-07
immune system process (GO:0002376)	1909	80	118.72	-	0.67	0.000142	0.0135
signaling (GO:0023052)	4399	184	273.57	-	0.67	2.14e-10	9.49e-08
regulation of biological quality (GO:0065008)	3445	142	214.24	-	0.66	1.99e-08	6.05e-06
regulation of transport (GO:0051049)	1675	66	104.17	-	0.63	5.47e-05	0.00658
positive regulation of multicellular organismal process (GO:0051240)	1430	55	88.93	-	0.62	0.000133	0.013
homeostatic process (GO:0042592)	1332	50	82.84	-	0.6	0.000129	0.0126
response to other organism (GO:0051707)	1148	43	71.39	-	0.6	0.000423	0.0314
defense response (GO:0006952)	1202	45	74.75	-	0.6	0.000275	0.023
response to external biotic stimulus (GO:0043207)	1151	43	71.58	-	0.6	0.000341	0.0272
response to biotic stimulus (GO:0009607)	1194	44	74.25	-	0.59	0.000204	0.0177
response to external stimulus (GO:0009605)	2125	76	132.15	-	0.58	6.67e-08	1.95e-05
organonitrogen compound biosynthetic process (GO:1901566)	1259	45	78.3	-	0.57	5.06e-05	0.00623
cell-cell signaling (GO:0007267)	1011	36	62.87	-	0.57	0.000312	0.0256
cell motility (GO:0048870)	961	34	59.76	-	0.57	0.000384	0.0296
cell surface receptor signaling pathway (GO:0007166)	1899	67	118.1	-	0.57	2.45e-07	6.22e-05
lipid metabolic process (GO:0006629)	1112	38	69.15	-	0.55	5.41e-05	0.00661
cellular lipid metabolic process (GO:0044255)	856	29	53.23	-	0.54	0.000407	0.0309
positive regulation of transport (GO:0051050)	870	28	54.1	-	0.52	0.000141	0.0135
nervous system process (GO:0050877)	1002	32	62.31	-	0.51	3.86e-05	0.00498
system process (GO:0003008)	1583	50	98.45	-	0.51	7.01e-08	2.01e-05
immune response (GO:0006955)	1160	36	72.14	-	0.5	3.91e-06	0.000688
transmembrane transport (GO:0055085)	1131	35	70.34	-	0.5	4.19e-06	0.000722
cellular amide metabolic process (GO:0043603)	749	23	46.58	-	0.49	0.000215	0.0185
chemical homeostasis (GO:0048878)	855	26	53.17	-	0.49	6.41e-05	0.00747
cell adhesion (GO:0007155)	907	26	56.41	-	0.46	1.09e-05	0.00163
ion transport (GO:0006811)	1109	31	68.97	-	0.45	4.37e-07	9.97e-05
ion transmembrane transport (GO:0034220)	828	23	51.49	-	0.45	1.74e-05	0.00241
small molecule metabolic process (GO:0044281)	1518	42	94.4	-	0.44	1.23e-09	5.04e-07
cation transmembrane transport (GO:0098655)	621	17	38.62	-	0.44	0.000199	0.0175
locomotion (GO:0040011)	501	13	31.16	-	0.42	0.000539	0.0387
cation transport (GO:0006812)	787	20	48.94	-	0.41	5.1e-06	0.000851
metal ion transport (GO:0030001)	593	15	36.88	-	0.41	9.65e-05	0.0102
circulatory system process (GO:0003013)	480	12	29.85	-	0.4	0.000416	0.0313
chemotaxis (GO:0006935)	480	12	29.85	-	0.4	0.000416	0.0312
taxis (GO:0042330)	482	12	29.98	-	0.4	0.00042	0.0313
regulation of ion transmembrane transport (GO:0034765)	485	12	30.16	-	0.4	0.000314	0.0256
regulation of secretion by cell (GO:1903530)	538	13	33.46	-	0.39	0.000137	0.0132
inorganic cation transmembrane transport (GO:0098662)	556	13	34.58	-	0.38	5.68e-05	0.00677
inflammatory response (GO:0006954)	488	11	30.35	-	0.36	0.000139	0.0134
regulation of secretion (GO:0051046)	590	13	36.69	-	0.35	1.32e-05	0.00191
cell-cell adhesion (GO:0098609)	508	11	31.59	-	0.35	5.69e-05	0.00673
carboxylic acid metabolic process (GO:0019752)	748	16	46.52	-	0.34	5.33e-07	0.000116
regulation of ion transport (GO:0043269)	673	14	41.85	-	0.33	1.23e-06	0.000245
oxoacid metabolic process (GO:0043436)	773	16	48.07	-	0.33	1.57e-07	4.19e-05
organic acid metabolic process (GO:0006082)	782	16	48.63	-	0.33	1.16e-07	3.2e-05
inorganic ion transmembrane transport (GO:0098660)	645	13	40.11	-	0.32	1.65e-06	0.000319
multicellular organismal homeostasis (GO:0048871)	354	7	22.01	-	0.32	0.000408	0.0309
small molecule biosynthetic process (GO:0044283)	412	8	25.62	-	0.31	0.000128	0.0126
anion transport (GO:0006820)	404	7	25.12	-	0.28	4.55e-05	0.00574
generation of precursor metabolites and energy (GO:0006091)	370	6	23.01	-	0.26	8.04e-05	0.00884
G protein-coupled receptor signaling pathway (GO:0007186)	753	12	46.83	-	0.26	3.45e-09	1.27e-06
regulation of transmembrane transporter activity (GO:0022898)	266	4	16.54	-	0.24	0.000591	0.0423
positive regulation of secretion by cell (GO:1903532)	269	4	16.73	-	0.24	0.000605	0.0428
regulation of body fluid levels (GO:0050878)	348	5	21.64	-	0.23	4.85e-05	0.00607
regulation of transporter activity (GO:0032409)	281	4	17.48	-	0.23	0.000305	0.0252
positive regulation of secretion (GO:0051047)	295	4	18.35	-	0.22	0.000156	0.0146
small molecule catabolic process (GO:0044282)	344	4	21.39	-	0.19	1.42e-05	0.00204
extracellular matrix organization (GO:0030198)	265	3	16.48	-	0.18	0.000183	0.0167
extracellular structure organization (GO:0043062)	266	3	16.54	-	0.18	0.000186	0.0169
external encapsulating structure organization (GO:0045229)	268	3	16.67	-	0.18	0.000124	0.0125
monocarboxylic acid metabolic process (GO:0032787)	457	5	28.42	-	0.18	1.95e-07	5.05e-05
fatty acid metabolic process (GO:0006631)	300	3	18.66	-	0.16	3.19e-05	0.00419
regulation of neurotransmitter levels (GO:0001505)	219	2	13.62	-	0.15	0.000403	0.0308
humoral immune response (GO:0006959)	200	1	12.44	-	0.08	0.000116	0.0121
carboxylic acid catabolic process (GO:0046395)	214	1	13.31	-	0.08	5.45e-05	0.00661
organic acid catabolic process (GO:0016054)	218	1	13.56	-	0.07	5.79e-05	0.0068
aerobic respiration (GO:0009060)	138	0	8.58	-	< 0.01	0.00039	0.03

## Sheet: GO Negatively Correlated Genes
Analysis Type:	PANTHER Overrepresentation Test (Released 20221013)
Annotation Version and Release Date:	GO Ontology database DOI: 10.5281/zenodo.6799722 Released 2022-07-01
Analyzed List:	Total -0.6 blanks removed.csv (Homo sapiens)	There are duplicate IDs in the file. The unique set of IDs will be used.
Reference List:	ref list blanks removed.csv (Homo sapiens)	There are duplicate IDs in the file. The unique set of IDs will be used.
Test Type:	FISHER
Correction:	FDR
GO biological process complete	ref list blanks removed.csv - REFLIST (17093)	Total -0.6 blanks removed.csv (621)	Total -0.6 blanks removed.csv (expected)	Total -0.6 blanks removed.csv (over/under)	Total -0.6 blanks removed.csv (fold Enrichment)	Total -0.6 blanks removed.csv (raw P-value)	Total -0.6 blanks removed.csv (FDR)
mitochondrial electron transport, cytochrome c to oxygen (GO:0006123)	18	7	0.65	+	10.7	1.74e-05	0.00575
cristae formation (GO:0042407)	13	5	0.47	+	10.59	0.000305	0.0493
inner mitochondrial membrane organization (GO:0007007)	35	10	1.27	+	7.86	2.74e-06	0.00147
aerobic electron transport chain (GO:0019646)	71	19	2.58	+	7.37	2.4e-10	6.19e-07
mitochondrial translation (GO:0032543)	107	28	3.89	+	7.2	2.1e-14	3.25e-10
mitochondrial ATP synthesis coupled electron transport (GO:0042775)	77	20	2.8	+	7.15	1.27e-10	6.54e-07
ATP synthesis coupled electron transport (GO:0042773)	77	20	2.8	+	7.15	1.27e-10	4.91e-07
mitochondrial electron transport, NADH to ubiquinone (GO:0006120)	39	10	1.42	+	7.06	6.23e-06	0.00284
respiratory electron transport chain (GO:0022904)	97	21	3.52	+	5.96	7.79e-10	1.34e-06
purine ribonucleoside triphosphate biosynthetic process (GO:0009206)	79	17	2.87	+	5.92	3.47e-08	3.85e-05
oxidative phosphorylation (GO:0006119)	98	21	3.56	+	5.9	9.15e-10	1.42e-06
purine nucleoside triphosphate biosynthetic process (GO:0009145)	80	17	2.91	+	5.85	4.08e-08	3.95e-05
ATP biosynthetic process (GO:0006754)	68	14	2.47	+	5.67	8.91e-07	0.000601
mitochondrial gene expression (GO:0140053)	137	28	4.98	+	5.63	3.85e-12	2.98e-08
ribonucleoside triphosphate biosynthetic process (GO:0009201)	84	17	3.05	+	5.57	7.57e-08	6.9e-05
protein targeting to mitochondrion (GO:0006626)	60	12	2.18	+	5.5	6.95e-06	0.00291
mitochondrial respiratory chain complex assembly (GO:0033108)	85	17	3.09	+	5.5	8.79e-08	7.57e-05
NADH dehydrogenase complex assembly (GO:0010257)	51	10	1.85	+	5.4	4.68e-05	0.0119
mitochondrial respiratory chain complex I assembly (GO:0032981)	51	10	1.85	+	5.4	4.68e-05	0.0117
proton motive force-driven mitochondrial ATP synthesis (GO:0042776)	51	10	1.85	+	5.4	4.68e-05	0.0115
proton motive force-driven ATP synthesis (GO:0015986)	58	11	2.11	+	5.22	2.58e-05	0.00756
aerobic respiration (GO:0009060)	138	25	5.01	+	4.99	5.15e-10	1.14e-06
nucleoside triphosphate biosynthetic process (GO:0009142)	96	17	3.49	+	4.87	4.05e-07	0.000299
establishment of protein localization to mitochondrion (GO:0072655)	75	13	2.72	+	4.77	1.14e-05	0.00412
protein insertion into membrane (GO:0051205)	58	10	2.11	+	4.75	0.000121	0.0244
cellular respiration (GO:0045333)	166	28	6.03	+	4.64	2.02e-10	6.26e-07
protein localization to mitochondrion (GO:0070585)	81	13	2.94	+	4.42	2.37e-05	0.00705
electron transport chain (GO:0022900)	149	23	5.41	+	4.25	3.66e-08	3.79e-05
lysosome organization (GO:0007040)	94	13	3.42	+	3.81	9.39e-05	0.0197
lytic vacuole organization (GO:0080171)	94	13	3.42	+	3.81	9.39e-05	0.0194
negative regulation of protein binding (GO:0032091)	90	12	3.27	+	3.67	0.000235	0.0392
vacuole organization (GO:0007033)	175	23	6.36	+	3.62	4.91e-07	0.000346
energy derivation by oxidation of organic compounds (GO:0015980)	233	30	8.47	+	3.54	1.38e-08	1.65e-05
ATP metabolic process (GO:0046034)	137	17	4.98	+	3.42	2.93e-05	0.00842
purine ribonucleoside triphosphate metabolic process (GO:0009205)	162	20	5.89	+	3.4	6.37e-06	0.00282
purine nucleoside triphosphate metabolic process (GO:0009144)	167	20	6.07	+	3.3	9.59e-06	0.00381
ribonucleoside triphosphate metabolic process (GO:0009199)	168	20	6.1	+	3.28	1.04e-05	0.00402
mitochondrial transport (GO:0006839)	144	16	5.23	+	3.06	0.000162	0.0307
generation of precursor metabolites and energy (GO:0006091)	370	41	13.44	+	3.05	1.79e-09	2.52e-06
mitochondrion organization (GO:0007005)	416	45	15.11	+	2.98	5.68e-10	1.1e-06
nucleoside triphosphate metabolic process (GO:0009141)	185	20	6.72	+	2.98	3.69e-05	0.00969
macroautophagy (GO:0016236)	183	19	6.65	+	2.86	9.38e-05	0.0199
purine nucleotide biosynthetic process (GO:0006164)	182	18	6.61	+	2.72	0.000247	0.0407
ribose phosphate biosynthetic process (GO:0046390)	195	19	7.08	+	2.68	0.0002	0.0345
protein targeting (GO:0006605)	239	23	8.68	+	2.65	5.29e-05	0.0124
translation (GO:0006412)	360	33	13.08	+	2.52	4.2e-06	0.00217
peptide biosynthetic process (GO:0043043)	384	34	13.95	+	2.44	5.29e-06	0.00248
autophagy (GO:0006914)	296	25	10.75	+	2.32	0.000185	0.0329
process utilizing autophagic mechanism (GO:0061919)	296	25	10.75	+	2.32	0.000185	0.0325
peptide metabolic process (GO:0006518)	502	42	18.24	+	2.3	2.14e-06	0.00118
ribose phosphate metabolic process (GO:0019693)	377	30	13.7	+	2.19	0.000164	0.0307
carbohydrate derivative biosynthetic process (GO:1901137)	564	43	20.49	+	2.1	1.37e-05	0.00472
amide biosynthetic process (GO:0043604)	499	38	18.13	+	2.1	3.96e-05	0.0102
nucleoside phosphate metabolic process (GO:0006753)	483	36	17.55	+	2.05	0.000132	0.0262
cellular macromolecule biosynthetic process (GO:0034645)	743	55	26.99	+	2.04	1.62e-06	0.000931
nucleobase-containing small molecule metabolic process (GO:0055086)	548	40	19.91	+	2.01	8.06e-05	0.0176
cellular amide metabolic process (GO:0043603)	749	52	27.21	+	1.91	1.87e-05	0.00593
organonitrogen compound biosynthetic process (GO:1901566)	1259	81	45.74	+	1.77	1.32e-06	0.000786
cellular nitrogen compound biosynthetic process (GO:0044271)	1465	85	53.22	+	1.6	3.36e-05	0.00899
macromolecule biosynthetic process (GO:0009059)	1395	80	50.68	+	1.58	8.19e-05	0.0176
organic substance biosynthetic process (GO:1901576)	2357	127	85.63	+	1.48	9.25e-06	0.00377
cellular biosynthetic process (GO:0044249)	2297	123	83.45	+	1.47	1.69e-05	0.00569
biosynthetic process (GO:0009058)	2424	127	88.07	+	1.44	3.35e-05	0.00911
organelle organization (GO:0006996)	2810	139	102.09	+	1.36	0.000184	0.0331
cellular nitrogen compound metabolic process (GO:0034641)	3310	162	120.25	+	1.35	5.79e-05	0.0134
cellular metabolic process (GO:0044237)	6157	289	223.69	+	1.29	1.6e-07	0.000124
organonitrogen compound metabolic process (GO:1901564)	4645	213	168.76	+	1.26	0.00014	0.0275
nitrogen compound metabolic process (GO:0006807)	6215	272	225.8	+	1.2	0.000187	0.0326
metabolic process (GO:0008152)	7410	323	269.21	+	1.2	2.15e-05	0.00666
biological regulation (GO:0065007)	10950	351	397.82	-	0.88	0.000152	0.0294
regulation of biological process (GO:0050789)	10283	321	373.59	-	0.86	2.97e-05	0.00839
regulation of cellular process (GO:0050794)	9772	298	355.02	-	0.84	6.66e-06	0.00287
response to stimulus (GO:0050896)	6889	185	250.28	-	0.74	1.07e-07	8.72e-05
multicellular organism development (GO:0007275)	3942	104	143.22	-	0.73	0.000174	0.032
anatomical structure development (GO:0048856)	4705	124	170.94	-	0.73	2.33e-05	0.00707
developmental process (GO:0032502)	5172	136	187.9	-	0.72	5.12e-06	0.00248
cellular response to stimulus (GO:0051716)	5614	147	203.96	-	0.72	9.75e-07	0.00063
system development (GO:0048731)	3580	93	130.06	-	0.72	0.000228	0.0384
response to chemical (GO:0042221)	3421	88	124.29	-	0.71	0.00022	0.0375
cell communication (GO:0007154)	4502	114	163.56	-	0.7	4.81e-06	0.00241
signal transduction (GO:0007165)	4074	102	148.01	-	0.69	1.12e-05	0.00415
animal organ development (GO:0048513)	2968	73	107.83	-	0.68	0.000179	0.0326
signaling (GO:0023052)	4399	108	159.82	-	0.68	1.27e-06	0.000787
multicellular organismal process (GO:0032501)	5648	138	205.2	-	0.67	6.09e-09	7.87e-06
cellular developmental process (GO:0048869)	3211	78	116.66	-	0.67	5.01e-05	0.0121
cell differentiation (GO:0030154)	3189	75	115.86	-	0.65	1.84e-05	0.00595
regulation of transcription by RNA polymerase II (GO:0006357)	2356	55	85.6	-	0.64	0.000268	0.0438
cellular response to organic substance (GO:0071310)	1887	39	68.56	-	0.57	7.8e-05	0.0173
response to endogenous stimulus (GO:0009719)	1284	23	46.65	-	0.49	0.00016	0.0307
regulation of immune system process (GO:0002682)	1335	23	48.5	-	0.47	5.8e-05	0.0132
reproductive process (GO:0022414)	1249	21	45.38	-	0.46	6.71e-05	0.0151
reproduction (GO:0000003)	1259	21	45.74	-	0.46	5.13e-05	0.0122
regulation of immune response (GO:0050776)	793	9	28.81	-	0.31	3e-05	0.00831
positive regulation of immune system process (GO:0002684)	826	9	30.01	-	0.3	1.16e-05	0.0041
positive regulation of immune response (GO:0050778)	469	2	17.04	-	0.12	1.12e-05	0.00423
detection of stimulus (GO:0051606)	280	0	10.17	-	< 0.01	9.59e-05	0.0196
